# Supplementary material for: Dachsous cadherin related 1 (DCHS1) is a novel biomarker for immune infiltration and epithelial-mesenchymal transition in endometrial cancer via pan-cancer analysis
Source: J Ovarian Res. 2024 Aug 9;17:162. doi: 10.1186/s13048-024-01478-1 (PMC11312386; doi:10.1186/s13048-024-01478-1)
Supplement: Supplementary file 6 — Supplementary Material 6 [file 13048_2024_1478_MOESM6_ESM.xls]

## Sheet: UCEC-169table
Study of Origin	Sample ID	Cancer Type	Cancer Type Detailed	Protein Change	Annotation	Functional Impact	Mutation Type	Variant Type	Copy #	COSMIC	MS	VS	Center	Chromosome	Start Pos	End Pos	Ref	Var	HGVSg	HGVSc	Allele Freq (T)	Allele Freq (N)	Variant Reads	Ref Reads	Variant Reads (Normal)	Ref Reads (Normal)	# Mut in Sample	Exon	gnomAD	ClinVar	dbSNP	SIGNAL	Age	BMI	CIBERSORT Absolute Score	CIBERSORT B Cells Memory	CIBERSORT B Cells Naive	CIBERSORT Dendritic Cells Activated	CIBERSORT Dendritic Cells Resting	CIBERSORT Eosinophils	CIBERSORT Macrophages M0	CIBERSORT Macrophages M1	CIBERSORT Macrophages M2	CIBERSORT Mast Cells Activated	CIBERSORT Mast Cells Resting	CIBERSORT Monocytes	CIBERSORT Neutrophils	CIBERSORT NK Cells Activated	CIBERSORT NK Cells Resting
Uterine Corpus Endometrial Carcinoma (TCGA, PanCancer Atlas)	TCGA-BG-A0VZ-01	Endometrial Cancer	Uterine Endometrioid Carcinoma	R2604*	OncoKB: NA;CIViC: NA;MyCancerGenome: not present;CancerHotspot: no;3DHotspot: no	MutationAssessor: NA;SIFT: NA;Polyphen-2: NA	Nonsense_Mutation	SNP	Diploid	1	.	.	.	11	6645097	6645097	G	A	11:g.6645097G>A	ENST00000299441.3:c.7810C>T	0.38		13	21		16	332	21/21					58
Uterine Corpus Endometrial Carcinoma (TCGA, PanCancer Atlas)	TCGA-A5-A0G2-01	Endometrial Cancer	Uterine Serous Carcinoma/Uterine Papillary Serous Carcinoma	R2067H	OncoKB: NA;CIViC: NA;MyCancerGenome: not present;CancerHotspot: no;3DHotspot: no	MutationAssessor: impact: medium, score: 2.495;SIFT: impact: deleterious, score: 0.04;Polyphen-2: impact: probably_damaging, score: 0.997	Missense_Mutation	SNP	Diploid	1	.	.	.	11	6648070	6648070	C	T	11:g.6648070C>T	ENST00000299441.3:c.6200G>A	0.12		3	23		24	25698	14/21					57
Uterine Corpus Endometrial Carcinoma (TCGA, PanCancer Atlas)	TCGA-BS-A0UL-01	Endometrial Cancer	Uterine Endometrioid Carcinoma	A2517T	OncoKB: NA;CIViC: NA;MyCancerGenome: not present;CancerHotspot: no;3DHotspot: no	MutationAssessor: impact: neutral, score: 0.165;SIFT: NA;Polyphen-2: NA	Missense_Mutation	SNP	Diploid	1	.	.	.	11	6645358	6645358	C	T	11:g.6645358C>T	ENST00000299441.3:c.7549G>A	0.24		4	13		26	388	21/21					54
Uterine Corpus Endometrial Carcinoma (TCGA, PanCancer Atlas)	TCGA-EO-A22U-01	Endometrial Cancer	Uterine Endometrioid Carcinoma	A279T	OncoKB: NA;CIViC: NA;MyCancerGenome: not present;CancerHotspot: no;3DHotspot: no	MutationAssessor: impact: medium, score: 3.31;SIFT: impact: deleterious, score: 0;Polyphen-2: impact: probably_damaging, score: 0.998	Missense_Mutation	SNP	Diploid		.	.	.	11	6662010	6662010	C	T	11:g.6662010C>T	ENST00000299441.3:c.835G>A	0.33		12	24		13	13822	2023-02-21					83
Uterine Corpus Endometrial Carcinoma (TCGA, PanCancer Atlas)	TCGA-EY-A1GI-01	Endometrial Cancer	Uterine Endometrioid Carcinoma	R983*	OncoKB: NA;CIViC: NA;MyCancerGenome: not present;CancerHotspot: no;3DHotspot: no	MutationAssessor: NA;SIFT: NA;Polyphen-2: NA	Nonsense_Mutation	SNP	Diploid		.	.	.	11	6653796	6653796	G	A	11:g.6653796G>A	ENST00000299441.3:c.2947C>T	0.44		18	23		48	4487	2023-06-21					52
Uterine Corpus Endometrial Carcinoma (TCGA, PanCancer Atlas)	TCGA-AJ-A3EL-01	Endometrial Cancer	Uterine Endometrioid Carcinoma	R2127H	OncoKB: NA;CIViC: NA;MyCancerGenome: not present;CancerHotspot: no;3DHotspot: no	MutationAssessor: impact: low, score: 1.005;SIFT: impact: tolerated, score: 0.13;Polyphen-2: impact: benign, score: 0	Missense_Mutation	SNP	Diploid		.	.	.	11	6647596	6647596	C	T	11:g.6647596C>T	ENST00000299441.3:c.6380G>A	0.32		8	17		79	7385	16/21					47
Uterine Corpus Endometrial Carcinoma (TCGA, PanCancer Atlas)	TCGA-AJ-A5DW-01	Endometrial Cancer	Uterine Endometrioid Carcinoma	R2127H	OncoKB: NA;CIViC: NA;MyCancerGenome: not present;CancerHotspot: no;3DHotspot: no	MutationAssessor: impact: low, score: 1.005;SIFT: impact: tolerated, score: 0.13;Polyphen-2: impact: benign, score: 0	Missense_Mutation	SNP	Diploid		.	.	.	11	6647596	6647596	C	T	11:g.6647596C>T	ENST00000299441.3:c.6380G>A	0.36		14	25		43	3184	16/21					56
Uterine Corpus Endometrial Carcinoma (TCGA, PanCancer Atlas)	TCGA-AP-A051-01	Endometrial Cancer	Uterine Endometrioid Carcinoma	R1155H	OncoKB: NA;CIViC: NA;MyCancerGenome: not present;CancerHotspot: no;3DHotspot: no	MutationAssessor: impact: low, score: 1.075;SIFT: impact: tolerated, score: 0.16;Polyphen-2: impact: probably_damaging, score: 0.996	Missense_Mutation	SNP	Diploid	2	.	.	.	11	6653279	6653279	C	T	11:g.6653279C>T	ENST00000299441.3:c.3464G>A	0.3		12	28		75	8312	2023-06-21					69
Uterine Corpus Endometrial Carcinoma (TCGA, PanCancer Atlas)	TCGA-EO-A22X-01	Endometrial Cancer	Uterine Endometrioid Carcinoma	R1155H	OncoKB: NA;CIViC: NA;MyCancerGenome: not present;CancerHotspot: no;3DHotspot: no	MutationAssessor: impact: low, score: 1.075;SIFT: impact: tolerated, score: 0.16;Polyphen-2: impact: probably_damaging, score: 0.996	Missense_Mutation	SNP	Diploid	2	.	.	.	11	6653279	6653279	C	T	11:g.6653279C>T	ENST00000299441.3:c.3464G>A	0.5		31	31		38	9421	2023-06-21					36
Uterine Corpus Endometrial Carcinoma (TCGA, PanCancer Atlas)	TCGA-AX-A2HA-01	Endometrial Cancer	Uterine Endometrioid Carcinoma	R1788H	OncoKB: NA;CIViC: NA;MyCancerGenome: not present;CancerHotspot: no;3DHotspot: no	MutationAssessor: impact: low, score: 1.22;SIFT: impact: tolerated, score: 0.1;Polyphen-2: impact: benign, score: 0.007	Missense_Mutation	SNP	Diploid	1	.	.	.	11	6649860	6649860	C	T	11:g.6649860C>T	ENST00000299441.3:c.5363G>A	0.23		16	53		88	1510	13/21					35
Uterine Corpus Endometrial Carcinoma (TCGA, PanCancer Atlas)	TCGA-EO-A22U-01	Endometrial Cancer	Uterine Endometrioid Carcinoma	E96K	OncoKB: NA;CIViC: NA;MyCancerGenome: not present;CancerHotspot: no;3DHotspot: no	MutationAssessor: impact: low, score: 1.605;SIFT: impact: deleterious, score: 0.04;Polyphen-2: impact: probably_damaging, score: 0.979	Missense_Mutation	SNP	Diploid		.	.	.	11	6662559	6662559	C	T	11:g.6662559C>T	ENST00000299441.3:c.286G>A	0.4		19	29		21	13822	2023-02-21					83
Uterine Corpus Endometrial Carcinoma (TCGA, PanCancer Atlas)	TCGA-D1-A167-01	Endometrial Cancer	Uterine Endometrioid Carcinoma	V420I	OncoKB: NA;CIViC: NA;MyCancerGenome: not present;CancerHotspot: no;3DHotspot: no	MutationAssessor: impact: neutral, score: -0.375;SIFT: impact: tolerated, score: 1;Polyphen-2: impact: benign, score: 0.026	Missense_Mutation	SNP	Diploid	1	.	.	.	11	6661587	6661587	C	T	11:g.6661587C>T	ENST00000299441.3:c.1258G>A	0.51		22	21		55	1559	2023-02-21					70
Uterine Corpus Endometrial Carcinoma (TCGA, PanCancer Atlas)	TCGA-A5-A0G2-01	Endometrial Cancer	Uterine Serous Carcinoma/Uterine Papillary Serous Carcinoma	R1104H	OncoKB: NA;CIViC: NA;MyCancerGenome: not present;CancerHotspot: no;3DHotspot: no	MutationAssessor: impact: medium, score: 2.51;SIFT: impact: tolerated, score: 0.2;Polyphen-2: impact: probably_damaging, score: 0.984	Missense_Mutation	SNP	Diploid		.	.	.	11	6653432	6653432	C	T	11:g.6653432C>T	ENST00000299441.3:c.3311G>A	0.23		11	37		51	25698	2023-06-21					57
Uterine Corpus Endometrial Carcinoma (TCGA, PanCancer Atlas)	TCGA-AP-A0LM-01	Endometrial Cancer	Uterine Endometrioid Carcinoma	R879W	OncoKB: NA;CIViC: NA;MyCancerGenome: not present;CancerHotspot: no;3DHotspot: no	MutationAssessor: impact: low, score: 1.455;SIFT: impact: deleterious, score: 0.01;Polyphen-2: impact: probably_damaging, score: 0.997	Missense_Mutation	SNP	Diploid	2	.	.	.	11	6654108	6654108	G	A	11:g.6654108G>A	ENST00000299441.3:c.2635C>T	0.26		67	186		173	13203	2023-06-21					33
Uterine Corpus Endometrial Carcinoma (TCGA, PanCancer Atlas)	TCGA-DI-A1BU-01	Endometrial Cancer	Uterine Mixed Endometrial Carcinoma	R432*	OncoKB: NA;CIViC: NA;MyCancerGenome: not present;CancerHotspot: no;3DHotspot: no	MutationAssessor: NA;SIFT: NA;Polyphen-2: NA	Nonsense_Mutation	SNP	Diploid		.	.	.	11	6661551	6661551	G	A	11:g.6661551G>A	ENST00000299441.3:c.1294C>T	0.41		23	33		18	7632	2023-02-21					55
Uterine Corpus Endometrial Carcinoma (TCGA, PanCancer Atlas)	TCGA-AP-A059-01	Endometrial Cancer	Uterine Endometrioid Carcinoma	R2064C	OncoKB: NA;CIViC: NA;MyCancerGenome: not present;CancerHotspot: no;3DHotspot: no	MutationAssessor: impact: low, score: 1.645;SIFT: impact: deleterious, score: 0;Polyphen-2: impact: benign, score: 0.306	Missense_Mutation	SNP	Diploid	2	.	.	.	11	6648080	6648080	G	A	11:g.6648080G>A	ENST00000299441.3:c.6190C>T	0.12		8	59		41	10944	14/21					69
Uterine Corpus Endometrial Carcinoma (TCGA, PanCancer Atlas)	TCGA-FI-A2D5-01	Endometrial Cancer	Uterine Endometrioid Carcinoma	R2660Q	OncoKB: NA;CIViC: NA;MyCancerGenome: not present;CancerHotspot: no;3DHotspot: no	MutationAssessor: impact: medium, score: 1.98;SIFT: NA;Polyphen-2: NA	Missense_Mutation	SNP	Diploid		.	.	.	11	6644928	6644928	C	T	11:g.6644928C>T	ENST00000299441.3:c.7979G>A	0.26		9	25		30	13853	21/21					56
Uterine Corpus Endometrial Carcinoma (TCGA, PanCancer Atlas)	TCGA-AP-A0LT-01	Endometrial Cancer	Uterine Endometrioid Carcinoma	R2326C	OncoKB: NA;CIViC: NA;MyCancerGenome: not present;CancerHotspot: no;3DHotspot: no	MutationAssessor: impact: high, score: 3.755;SIFT: impact: deleterious, score: 0;Polyphen-2: impact: probably_damaging, score: 0.997	Missense_Mutation	SNP	Diploid	2	.	.	.	11	6646599	6646599	G	A	11:g.6646599G>A	ENST00000299441.3:c.6976C>T	0.4		18	27		95	635	19/21					57
Uterine Corpus Endometrial Carcinoma (TCGA, PanCancer Atlas)	TCGA-D1-A103-01	Endometrial Cancer	Uterine Endometrioid Carcinoma	R2021C	OncoKB: NA;CIViC: NA;MyCancerGenome: not present;CancerHotspot: no;3DHotspot: no	MutationAssessor: impact: medium, score: 2.595;SIFT: impact: deleterious, score: 0;Polyphen-2: impact: possibly_damaging, score: 0.854	Missense_Mutation	SNP	Diploid	2	.	.	.	11	6648209	6648209	G	A	11:g.6648209G>A	ENST00000299441.3:c.6061C>T	0.13		6	39		27	6851	14/21					87
Uterine Corpus Endometrial Carcinoma (TCGA, PanCancer Atlas)	TCGA-BG-A222-01	Endometrial Cancer	Uterine Endometrioid Carcinoma	P2119H	OncoKB: NA;CIViC: NA;MyCancerGenome: not present;CancerHotspot: no;3DHotspot: no	MutationAssessor: impact: medium, score: 2.135;SIFT: impact: tolerated, score: 0.09;Polyphen-2: impact: possibly_damaging, score: 0.797	Missense_Mutation	SNP	Diploid		.	.	.	11	6647791	6647791	G	T	11:g.6647791G>T	ENST00000299441.3:c.6356C>A	0.42		22	30		80	4260	15/21					49
Uterine Corpus Endometrial Carcinoma (TCGA, PanCancer Atlas)	TCGA-B5-A3FA-01	Endometrial Cancer	Uterine Endometrioid Carcinoma	V1689I	OncoKB: NA;CIViC: NA;MyCancerGenome: not present;CancerHotspot: no;3DHotspot: no	MutationAssessor: impact: neutral, score: 0.29;SIFT: impact: tolerated, score: 0.63;Polyphen-2: impact: benign, score: 0.001	Missense_Mutation	SNP	Diploid		.	.	.	11	6650779	6650779	C	T	11:g.6650779C>T	ENST00000299441.3:c.5065G>A	0.41	0.01	40	58	1	85	9645	2023-12-21					73
Uterine Corpus Endometrial Carcinoma (TCGA, PanCancer Atlas)	TCGA-B5-A11E-01	Endometrial Cancer	Uterine Endometrioid Carcinoma	A940T	OncoKB: NA;CIViC: NA;MyCancerGenome: not present;CancerHotspot: no;3DHotspot: no	MutationAssessor: impact: neutral, score: 0.47;SIFT: impact: tolerated, score: 1;Polyphen-2: impact: benign, score: 0	Missense_Mutation	SNP	Diploid		.	.	.	11	6653925	6653925	C	T	11:g.6653925C>T	ENST00000299441.3:c.2818G>A	0.46		17	20		33	9040	2023-06-21					53
Uterine Corpus Endometrial Carcinoma (TCGA, PanCancer Atlas)	TCGA-AX-A2HD-01	Endometrial Cancer	Uterine Endometrioid Carcinoma	G198S	OncoKB: NA;CIViC: NA;MyCancerGenome: not present;CancerHotspot: no;3DHotspot: no	MutationAssessor: impact: medium, score: 2.07;SIFT: impact: deleterious, score: 0.03;Polyphen-2: impact: probably_damaging, score: 0.998	Missense_Mutation	SNP	Diploid	1	.	.	.	11	6662253	6662253	C	T	11:g.6662253C>T	ENST00000299441.3:c.592G>A	0.5		16	16		18	7838	2023-02-21					69
Uterine Corpus Endometrial Carcinoma (TCGA, PanCancer Atlas)	TCGA-A5-A0G1-01	Endometrial Cancer	Uterine Serous Carcinoma/Uterine Papillary Serous Carcinoma	R2962W	OncoKB: NA;CIViC: NA;MyCancerGenome: not present;CancerHotspot: no;3DHotspot: no	MutationAssessor: impact: low, score: 1.735;SIFT: NA;Polyphen-2: NA	Missense_Mutation	SNP	Diploid		.	.	.	11	6644023	6644023	G	A	11:g.6644023G>A	ENST00000299441.3:c.8884C>T	0.15		8	47		74	10808	21/21					67
Uterine Corpus Endometrial Carcinoma (TCGA, PanCancer Atlas)	TCGA-B5-A1MR-01	Endometrial Cancer	Uterine Endometrioid Carcinoma	R2962W	OncoKB: NA;CIViC: NA;MyCancerGenome: not present;CancerHotspot: no;3DHotspot: no	MutationAssessor: impact: low, score: 1.735;SIFT: NA;Polyphen-2: NA	Missense_Mutation	SNP	Diploid		.	.	.	11	6644023	6644023	G	A	11:g.6644023G>A	ENST00000299441.3:c.8884C>T	0.17		7	34		54	7304	21/21					65
Uterine Corpus Endometrial Carcinoma (TCGA, PanCancer Atlas)	TCGA-AP-A054-01	Endometrial Cancer	Uterine Endometrioid Carcinoma	R235Gfs*9	OncoKB: NA;CIViC: NA;MyCancerGenome: not present;CancerHotspot: no;3DHotspot: no	MutationAssessor: NA;SIFT: NA;Polyphen-2: NA	Frame_Shift_Del	DEL	Diploid	1	.	.	.	11	6662142	6662142	G	-	11:g.6662142del	ENST00000299441.3:c.703del	0.4		40	61		42	1090	2023-02-21					64
Uterine Corpus Endometrial Carcinoma (TCGA, PanCancer Atlas)	TCGA-BG-A0M0-01	Endometrial Cancer	Uterine Endometrioid Carcinoma	R235Gfs*9	OncoKB: NA;CIViC: NA;MyCancerGenome: not present;CancerHotspot: no;3DHotspot: no	MutationAssessor: NA;SIFT: NA;Polyphen-2: NA	Frame_Shift_Del	DEL	Diploid	1	.	.	.	11	6662142	6662142	G	-	11:g.6662142del	ENST00000299441.3:c.703del	0.46		13	15		59	138	2023-02-21					66
Uterine Corpus Endometrial Carcinoma (TCGA, PanCancer Atlas)	TCGA-D1-A0ZO-01	Endometrial Cancer	Uterine Endometrioid Carcinoma	R235Gfs*9	OncoKB: NA;CIViC: NA;MyCancerGenome: not present;CancerHotspot: no;3DHotspot: no	MutationAssessor: NA;SIFT: NA;Polyphen-2: NA	Frame_Shift_Del	DEL	Diploid	1	.	.	.	11	6662142	6662142	G	-	11:g.6662142del	ENST00000299441.3:c.703del	0.31		25	56		68	630	2023-02-21					75
Uterine Corpus Endometrial Carcinoma (TCGA, PanCancer Atlas)	TCGA-D1-A17M-01	Endometrial Cancer	Uterine Endometrioid Carcinoma	R235Gfs*9	OncoKB: NA;CIViC: NA;MyCancerGenome: not present;CancerHotspot: no;3DHotspot: no	MutationAssessor: NA;SIFT: NA;Polyphen-2: NA	Frame_Shift_Del	DEL	Diploid	1	.	.	.	11	6662142	6662142	G	-	11:g.6662142del	ENST00000299441.3:c.703del	0.33		23	46		45	436	2023-02-21					56
Uterine Corpus Endometrial Carcinoma (TCGA, PanCancer Atlas)	TCGA-D1-A1O7-01	Endometrial Cancer	Uterine Endometrioid Carcinoma	Q374Kfs*41	OncoKB: NA;CIViC: NA;MyCancerGenome: not present;CancerHotspot: no;3DHotspot: no	MutationAssessor: NA;SIFT: NA;Polyphen-2: NA	Frame_Shift_Del	DEL	Diploid	1	.	.	.	11	6661725	6661725	G	-	11:g.6661725del	ENST00000299441.3:c.1120del	0.12		5	38		33	328	2023-02-21					60
Uterine Corpus Endometrial Carcinoma (TCGA, PanCancer Atlas)	TCGA-EC-A24G-01	Endometrial Cancer	Uterine Endometrioid Carcinoma	R2672Q	OncoKB: NA;CIViC: NA;MyCancerGenome: not present;CancerHotspot: no;3DHotspot: no	MutationAssessor: impact: neutral, score: 0.115;SIFT: NA;Polyphen-2: NA	Missense_Mutation	SNP	Diploid	1	.	.	.	11	6644892	6644892	C	T	11:g.6644892C>T	ENST00000299441.3:c.8015G>A	0.33		13	26		35	1019	21/21					57
Uterine Corpus Endometrial Carcinoma (TCGA, PanCancer Atlas)	TCGA-B5-A1MX-01	Endometrial Cancer	Uterine Endometrioid Carcinoma	R2274H	OncoKB: NA;CIViC: NA;MyCancerGenome: not present;CancerHotspot: no;3DHotspot: no	MutationAssessor: impact: neutral, score: 0.405;SIFT: impact: deleterious, score: 0.01;Polyphen-2: impact: possibly_damaging, score: 0.813	Missense_Mutation	SNP	Diploid		.	.	.	11	6646869	6646869	C	T	11:g.6646869C>T	ENST00000299441.3:c.6821G>A	0.34		10	19		42	5687	18/21					47
Uterine Corpus Endometrial Carcinoma (TCGA, PanCancer Atlas)	TCGA-EY-A215-01	Endometrial Cancer	Uterine Endometrioid Carcinoma	R2604Q	OncoKB: NA;CIViC: NA;MyCancerGenome: not present;CancerHotspot: no;3DHotspot: no	MutationAssessor: impact: neutral, score: -0.06;SIFT: NA;Polyphen-2: NA	Missense_Mutation	SNP	Diploid		.	.	.	11	6645096	6645096	C	T	11:g.6645096C>T	ENST00000299441.3:c.7811G>A	0.4		20	30		66	4646	21/21					60
Uterine Corpus Endometrial Carcinoma (TCGA, PanCancer Atlas)	TCGA-A5-A0G1-01	Endometrial Cancer	Uterine Serous Carcinoma/Uterine Papillary Serous Carcinoma	R1281*	OncoKB: NA;CIViC: NA;MyCancerGenome: not present;CancerHotspot: no;3DHotspot: no	MutationAssessor: NA;SIFT: NA;Polyphen-2: NA	Nonsense_Mutation	SNP	Diploid		.	.	.	11	6652373	6652373	G	A	11:g.6652373G>A	ENST00000299441.3:c.3841C>T	0.15		11	64		46	10808	2023-09-21					67
Uterine Corpus Endometrial Carcinoma (TCGA, PanCancer Atlas)	TCGA-EY-A215-01	Endometrial Cancer	Uterine Endometrioid Carcinoma	R2608H	OncoKB: NA;CIViC: NA;MyCancerGenome: not present;CancerHotspot: no;3DHotspot: no	MutationAssessor: impact: neutral, score: 0.775;SIFT: NA;Polyphen-2: NA	Missense_Mutation	SNP	Diploid	2	.	.	.	11	6645084	6645084	C	T	11:g.6645084C>T	ENST00000299441.3:c.7823G>A	0.38		17	28		64	4646	21/21					60
Uterine Corpus Endometrial Carcinoma (TCGA, PanCancer Atlas)	TCGA-EO-A22X-01	Endometrial Cancer	Uterine Endometrioid Carcinoma	R168C	OncoKB: NA;CIViC: NA;MyCancerGenome: not present;CancerHotspot: no;3DHotspot: no	MutationAssessor: impact: medium, score: 2.805;SIFT: impact: tolerated, score: 0.18;Polyphen-2: impact: possibly_damaging, score: 0.713	Missense_Mutation	SNP	Diploid		.	.	.	11	6662343	6662343	G	A	11:g.6662343G>A	ENST00000299441.3:c.502C>T	0.39		11	17		19	9421	2023-02-21					36
Uterine Corpus Endometrial Carcinoma (TCGA, PanCancer Atlas)	TCGA-AX-A1CE-01	Endometrial Cancer	Uterine Endometrioid Carcinoma	R708C	OncoKB: NA;CIViC: NA;MyCancerGenome: not present;CancerHotspot: no;3DHotspot: no	MutationAssessor: impact: low, score: 0.865;SIFT: impact: deleterious, score: 0.03;Polyphen-2: impact: possibly_damaging, score: 0.536	Missense_Mutation	SNP	Diploid	2	.	.	.	11	6655116	6655116	G	A	11:g.6655116G>A	ENST00000299441.3:c.2122C>T	0.29		6	15		15	11442	2023-04-21					60
Uterine Corpus Endometrial Carcinoma (TCGA, PanCancer Atlas)	TCGA-EO-A22R-01	Endometrial Cancer	Uterine Endometrioid Carcinoma	G515D	OncoKB: NA;CIViC: NA;MyCancerGenome: not present;CancerHotspot: no;3DHotspot: no	MutationAssessor: impact: low, score: 1.26;SIFT: impact: tolerated, score: 0.33;Polyphen-2: impact: possibly_damaging, score: 0.885	Missense_Mutation	SNP	Diploid		.	.	.	11	6661301	6661301	C	T	11:g.6661301C>T	ENST00000299441.3:c.1544G>A	0.46		27	32		42	12771	2023-02-21					56
Uterine Corpus Endometrial Carcinoma (TCGA, PanCancer Atlas)	TCGA-AP-A1DV-01	Endometrial Cancer	Uterine Endometrioid Carcinoma	R478Q	OncoKB: NA;CIViC: NA;MyCancerGenome: not present;CancerHotspot: no;3DHotspot: no	MutationAssessor: impact: neutral, score: -0.09;SIFT: impact: tolerated, score: 0.32;Polyphen-2: impact: possibly_damaging, score: 0.488	Missense_Mutation	SNP	Diploid	1	.	.	.	11	6661412	6661412	C	T	11:g.6661412C>T	ENST00000299441.3:c.1433G>A	0.45		14	17		25	12039	2023-02-21					59
Uterine Corpus Endometrial Carcinoma (TCGA, PanCancer Atlas)	TCGA-FI-A2D5-01	Endometrial Cancer	Uterine Endometrioid Carcinoma	R2991Q	OncoKB: NA;CIViC: NA;MyCancerGenome: not present;CancerHotspot: no;3DHotspot: no	MutationAssessor: impact: low, score: 1.445;SIFT: NA;Polyphen-2: NA	Missense_Mutation	SNP	Diploid		.	.	.	11	6643935	6643935	C	T	11:g.6643935C>T	ENST00000299441.3:c.8972G>A	0.29		33	80		96	13853	21/21					56
Uterine Corpus Endometrial Carcinoma (TCGA, PanCancer Atlas)	TCGA-AX-A2HC-01	Endometrial Cancer	Uterine Endometrioid Carcinoma	R2966H	OncoKB: NA;CIViC: NA;MyCancerGenome: not present;CancerHotspot: no;3DHotspot: no	MutationAssessor: impact: neutral, score: 0.5;SIFT: NA;Polyphen-2: NA	Missense_Mutation	SNP	Diploid		.	.	.	11	6644010	6644010	C	T	11:g.6644010C>T	ENST00000299441.3:c.8897G>A	0.51		45	43		107	12979	21/21		Benign			53
Uterine Corpus Endometrial Carcinoma (TCGA, PanCancer Atlas)	TCGA-AX-A2HC-01	Endometrial Cancer	Uterine Endometrioid Carcinoma	R999Q	OncoKB: NA;CIViC: NA;MyCancerGenome: not present;CancerHotspot: no;3DHotspot: no	MutationAssessor: impact: neutral, score: 0.425;SIFT: impact: tolerated, score: 0.66;Polyphen-2: impact: benign, score: 0.014	Missense_Mutation	SNP	Diploid		.	.	.	11	6653747	6653747	C	T	11:g.6653747C>T	ENST00000299441.3:c.2996G>A	0.5		37	37		75	12979	2023-06-21		Benign			53
Uterine Corpus Endometrial Carcinoma (TCGA, PanCancer Atlas)	TCGA-AP-A1DM-01	Endometrial Cancer	Uterine Endometrioid Carcinoma	R114H	OncoKB: NA;CIViC: NA;MyCancerGenome: not present;CancerHotspot: no;3DHotspot: no	MutationAssessor: impact: neutral, score: 0.215;SIFT: impact: tolerated, score: 0.54;Polyphen-2: impact: benign, score: 0.33	Missense_Mutation	SNP	Diploid	1	.	.	.	11	6662504	6662504	C	T	11:g.6662504C>T	ENST00000299441.3:c.341G>A	0.33		13	27		76	353	2023-02-21					60
Uterine Corpus Endometrial Carcinoma (TCGA, PanCancer Atlas)	TCGA-A5-A0G1-01	Endometrial Cancer	Uterine Serous Carcinoma/Uterine Papillary Serous Carcinoma	Q1184H	OncoKB: NA;CIViC: NA;MyCancerGenome: not present;CancerHotspot: no;3DHotspot: no	MutationAssessor: impact: low, score: 0.88;SIFT: impact: tolerated, score: 0.08;Polyphen-2: impact: benign, score: 0.134	Missense_Mutation	SNP	Diploid		.	.	.	11	6652970	6652970	C	A	11:g.6652970C>A	ENST00000299441.3:c.3552G>T	0.21		20	76		94	10808	2023-07-21					67
Uterine Corpus Endometrial Carcinoma (TCGA, PanCancer Atlas)	TCGA-A5-A0GW-01	Endometrial Cancer	Uterine Endometrioid Carcinoma	R132*	OncoKB: NA;CIViC: NA;MyCancerGenome: not present;CancerHotspot: no;3DHotspot: no	MutationAssessor: NA;SIFT: NA;Polyphen-2: NA	Nonsense_Mutation	SNP	Diploid	3	.	.	.	11	6662451	6662451	G	A	11:g.6662451G>A	ENST00000299441.3:c.394C>T	0.22		8	28		44	307	2023-02-21					46
Uterine Corpus Endometrial Carcinoma (TCGA, PanCancer Atlas)	TCGA-AX-A06F-01	Endometrial Cancer	Uterine Endometrioid Carcinoma	R326W	OncoKB: NA;CIViC: NA;MyCancerGenome: not present;CancerHotspot: no;3DHotspot: no	MutationAssessor: impact: low, score: 1.71;SIFT: impact: deleterious, score: 0.01;Polyphen-2: impact: probably_damaging, score: 0.998	Missense_Mutation	SNP	Diploid	1	.	.	.	11	6661869	6661869	G	A	11:g.6661869G>A	ENST00000299441.3:c.976C>T	0.33	0.01	18	37	1	71	7277	2023-02-21					59
Uterine Corpus Endometrial Carcinoma (TCGA, PanCancer Atlas)	TCGA-D1-A17N-01	Endometrial Cancer	Uterine Endometrioid Carcinoma	S2323N	OncoKB: NA;CIViC: NA;MyCancerGenome: not present;CancerHotspot: no;3DHotspot: no	MutationAssessor: impact: low, score: 1.9;SIFT: impact: tolerated, score: 0.05;Polyphen-2: impact: benign, score: 0.421	Missense_Mutation	SNP	Diploid	1	.	.	.	11	6646607	6646607	C	T	11:g.6646607C>T	ENST00000299441.3:c.6968G>A	0.15		10	55		94	28	19/21					46
Uterine Corpus Endometrial Carcinoma (TCGA, PanCancer Atlas)	TCGA-EO-A22R-01	Endometrial Cancer	Uterine Endometrioid Carcinoma	R335Q	OncoKB: NA;CIViC: NA;MyCancerGenome: not present;CancerHotspot: no;3DHotspot: no	MutationAssessor: impact: low, score: 1.13;SIFT: impact: tolerated, score: 0.23;Polyphen-2: impact: probably_damaging, score: 0.98	Missense_Mutation	SNP	Diploid	1	.	.	.	11	6661841	6661841	C	T	11:g.6661841C>T	ENST00000299441.3:c.1004G>A	0.41		14	20		45	12771	2023-02-21					56
Uterine Corpus Endometrial Carcinoma (TCGA, PanCancer Atlas)	TCGA-FI-A2D0-01	Endometrial Cancer	Uterine Endometrioid Carcinoma	R1191C	OncoKB: NA;CIViC: NA;MyCancerGenome: not present;CancerHotspot: no;3DHotspot: no	MutationAssessor: impact: medium, score: 2.675;SIFT: impact: deleterious, score: 0;Polyphen-2: impact: probably_damaging, score: 0.995	Missense_Mutation	SNP	Diploid		.	.	.	11	6652951	6652951	G	A	11:g.6652951G>A	ENST00000299441.3:c.3571C>T	0.55		16	13		40	6448	2023-07-21					55
Uterine Corpus Endometrial Carcinoma (TCGA, PanCancer Atlas)	TCGA-EY-A2ON-01	Endometrial Cancer	Uterine Serous Carcinoma/Uterine Papillary Serous Carcinoma	V3267I	OncoKB: NA;CIViC: NA;MyCancerGenome: not present;CancerHotspot: no;3DHotspot: no	MutationAssessor: impact: low, score: 1.1;SIFT: NA;Polyphen-2: NA	Missense_Mutation	SNP	Diploid		.	.	.	11	6643108	6643108	C	T	11:g.6643108C>T	ENST00000299441.3:c.9799G>A	0.09		4	42		31	73	21/21					61
Uterine Corpus Endometrial Carcinoma (TCGA, PanCancer Atlas)	TCGA-EO-A22U-01	Endometrial Cancer	Uterine Endometrioid Carcinoma	E1610K	OncoKB: NA;CIViC: NA;MyCancerGenome: not present;CancerHotspot: no;3DHotspot: no	MutationAssessor: impact: medium, score: 3.375;SIFT: impact: deleterious, score: 0;Polyphen-2: impact: probably_damaging, score: 0.999	Missense_Mutation	SNP	Diploid	1	.	.	.	11	6651110	6651110	C	T	11:g.6651110C>T	ENST00000299441.3:c.4828G>A	0.35		22	41		34	13822	2023-11-21					83
Uterine Corpus Endometrial Carcinoma (TCGA, PanCancer Atlas)	TCGA-B5-A3FC-01	Endometrial Cancer	Uterine Endometrioid Carcinoma	D2734Y	OncoKB: NA;CIViC: NA;MyCancerGenome: not present;CancerHotspot: no;3DHotspot: no	MutationAssessor: impact: high, score: 4.555;SIFT: NA;Polyphen-2: NA	Missense_Mutation	SNP	Diploid		.	.	.	11	6644707	6644707	C	A	11:g.6644707C>A	ENST00000299441.3:c.8200G>T	0.31		5	11		33	12205	21/21					53
Uterine Corpus Endometrial Carcinoma (TCGA, PanCancer Atlas)	TCGA-EO-A22U-01	Endometrial Cancer	Uterine Endometrioid Carcinoma	V1656I	OncoKB: NA;CIViC: NA;MyCancerGenome: not present;CancerHotspot: no;3DHotspot: no	MutationAssessor: impact: low, score: 1.27;SIFT: impact: deleterious, score: 0.01;Polyphen-2: impact: benign, score: 0.094	Missense_Mutation	SNP	Diploid		.	.	.	11	6650972	6650972	C	T	11:g.6650972C>T	ENST00000299441.3:c.4966G>A	0.36		22	39		24	13822	2023-11-21					83
Uterine Corpus Endometrial Carcinoma (TCGA, PanCancer Atlas)	TCGA-EO-A22R-01	Endometrial Cancer	Uterine Endometrioid Carcinoma	R1191H	OncoKB: NA;CIViC: NA;MyCancerGenome: not present;CancerHotspot: no;3DHotspot: no	MutationAssessor: impact: medium, score: 1.98;SIFT: impact: tolerated, score: 0.17;Polyphen-2: impact: probably_damaging, score: 0.995	Missense_Mutation	SNP	Diploid		.	.	.	11	6652950	6652950	C	T	11:g.6652950C>T	ENST00000299441.3:c.3572G>A	0.31		8	18		40	12771	2023-07-21					56
Uterine Corpus Endometrial Carcinoma (TCGA, PanCancer Atlas)	TCGA-BS-A0TC-01	Endometrial Cancer	Uterine Endometrioid Carcinoma	A1064T	OncoKB: NA;CIViC: NA;MyCancerGenome: not present;CancerHotspot: no;3DHotspot: no	MutationAssessor: impact: neutral, score: -0.105;SIFT: impact: tolerated, score: 0.92;Polyphen-2: impact: benign, score: 0.109	Missense_Mutation	SNP	Diploid	1	.	.	.	11	6653553	6653553	C	T	11:g.6653553C>T	ENST00000299441.3:c.3190G>A	0.22		13	45		23	1315	2023-06-21					69
Uterine Corpus Endometrial Carcinoma (TCGA, PanCancer Atlas)	TCGA-AP-A1DV-01	Endometrial Cancer	Uterine Endometrioid Carcinoma	A2289V	OncoKB: NA;CIViC: NA;MyCancerGenome: not present;CancerHotspot: no;3DHotspot: no	MutationAssessor: impact: low, score: 0.98;SIFT: impact: tolerated, score: 0.12;Polyphen-2: impact: benign, score: 0.007	Missense_Mutation	SNP	Diploid		.	.	.	11	6646709	6646709	G	A	11:g.6646709G>A	ENST00000299441.3:c.6866C>T	0.36		9	16		30	12039	19/21					59
Uterine Corpus Endometrial Carcinoma (TCGA, PanCancer Atlas)	TCGA-FI-A2D5-01	Endometrial Cancer	Uterine Endometrioid Carcinoma	R2326H	OncoKB: NA;CIViC: NA;MyCancerGenome: not present;CancerHotspot: no;3DHotspot: no	MutationAssessor: impact: medium, score: 2.17;SIFT: impact: deleterious, score: 0.05;Polyphen-2: impact: possibly_damaging, score: 0.628	Missense_Mutation	SNP	Diploid	2	.	.	.	11	6646598	6646598	C	T	11:g.6646598C>T	ENST00000299441.3:c.6977G>A	0.26		5	14		25	13853	19/21					56
Uterine Corpus Endometrial Carcinoma (TCGA, PanCancer Atlas)	TCGA-EO-A3AZ-01	Endometrial Cancer	Uterine Mixed Endometrial Carcinoma	R630H	OncoKB: NA;CIViC: NA;MyCancerGenome: not present;CancerHotspot: no;3DHotspot: no	MutationAssessor: impact: neutral, score: 0.18;SIFT: impact: deleterious, score: 0.02;Polyphen-2: impact: probably_damaging, score: 0.992	Missense_Mutation	SNP	Diploid	1	.	.	.	11	6655446	6655446	C	T	11:g.6655446C>T	ENST00000299441.3:c.1889G>A	0.4		6	9		17	1002	2023-03-21					80
Uterine Corpus Endometrial Carcinoma (TCGA, PanCancer Atlas)	TCGA-B5-A0JY-01	Endometrial Cancer	Uterine Endometrioid Carcinoma	D604N	OncoKB: NA;CIViC: NA;MyCancerGenome: not present;CancerHotspot: no;3DHotspot: no	MutationAssessor: impact: high, score: 4.38;SIFT: impact: deleterious, score: 0.01;Polyphen-2: impact: probably_damaging, score: 0.998	Missense_Mutation	SNP	Diploid	3	.	.	.	11	6655525	6655525	C	T	11:g.6655525C>T	ENST00000299441.3:c.1810G>A	0.31		29	66		71	9686	2023-03-21					50
Uterine Corpus Endometrial Carcinoma (TCGA, PanCancer Atlas)	TCGA-B5-A0JY-01	Endometrial Cancer	Uterine Endometrioid Carcinoma	A73S	OncoKB: NA;CIViC: NA;MyCancerGenome: not present;CancerHotspot: no;3DHotspot: no	MutationAssessor: impact: neutral, score: -0.73;SIFT: impact: tolerated, score: 0.3;Polyphen-2: impact: probably_damaging, score: 0.912	Missense_Mutation	SNP	Diploid	1	.	.	.	11	6662628	6662628	C	A	11:g.6662628C>A	ENST00000299441.3:c.217G>T	0.29		5	12		15	9686	2023-02-21					50
Uterine Corpus Endometrial Carcinoma (TCGA, PanCancer Atlas)	TCGA-AP-A0LM-01	Endometrial Cancer	Uterine Endometrioid Carcinoma	R1132Q	OncoKB: NA;CIViC: NA;MyCancerGenome: not present;CancerHotspot: no;3DHotspot: no	MutationAssessor: impact: low, score: 1.18;SIFT: impact: tolerated, score: 0.09;Polyphen-2: impact: benign, score: 0.125	Missense_Mutation	SNP	Diploid	1	.	.	.	11	6653348	6653348	C	T	11:g.6653348C>T	ENST00000299441.3:c.3395G>A	0.29		73	176		159	13203	2023-06-21					33
Uterine Corpus Endometrial Carcinoma (TCGA, PanCancer Atlas)	TCGA-AP-A051-01	Endometrial Cancer	Uterine Endometrioid Carcinoma	G2657D	OncoKB: NA;CIViC: NA;MyCancerGenome: not present;CancerHotspot: no;3DHotspot: no	MutationAssessor: impact: high, score: 3.92;SIFT: NA;Polyphen-2: NA	Missense_Mutation	SNP	Diploid	1	.	.	.	11	6644937	6644937	C	T	11:g.6644937C>T	ENST00000299441.3:c.7970G>A	0.1		4	38		65	8312	21/21					69
Uterine Corpus Endometrial Carcinoma (TCGA, PanCancer Atlas)	TCGA-AP-A051-01	Endometrial Cancer	Uterine Endometrioid Carcinoma	D604Y	OncoKB: NA;CIViC: NA;MyCancerGenome: not present;CancerHotspot: no;3DHotspot: no	MutationAssessor: impact: high, score: 4.38;SIFT: impact: deleterious, score: 0;Polyphen-2: impact: probably_damaging, score: 0.999	Missense_Mutation	SNP	Diploid	3	.	.	.	11	6655525	6655525	C	A	11:g.6655525C>A	ENST00000299441.3:c.1810G>T	0.28		34	87		239	8312	2023-03-21					69
Uterine Corpus Endometrial Carcinoma (TCGA, PanCancer Atlas)	TCGA-D1-A16X-01	Endometrial Cancer	Uterine Endometrioid Carcinoma	D604G	OncoKB: NA;CIViC: NA;MyCancerGenome: not present;CancerHotspot: no;3DHotspot: no	MutationAssessor: impact: high, score: 4.73;SIFT: impact: deleterious, score: 0.01;Polyphen-2: impact: probably_damaging, score: 0.998	Missense_Mutation	SNP	Diploid	3	.	.	.	11	6655524	6655524	T	C	11:g.6655524T>C	ENST00000299441.3:c.1811A>G	0.23		11	36		54	2728	2023-03-21					54
Uterine Corpus Endometrial Carcinoma (TCGA, PanCancer Atlas)	TCGA-AX-A0J0-01	Endometrial Cancer	Uterine Endometrioid Carcinoma	E2242G	OncoKB: NA;CIViC: NA;MyCancerGenome: not present;CancerHotspot: no;3DHotspot: no	MutationAssessor: impact: low, score: 1.715;SIFT: impact: tolerated, score: 0.07;Polyphen-2: impact: possibly_damaging, score: 0.721	Missense_Mutation	SNP	Diploid	1	.	.	.	11	6647157	6647157	T	C	11:g.6647157T>C	ENST00000299441.3:c.6725A>G	0.38		25	40		75	7795	17/21					47
Uterine Corpus Endometrial Carcinoma (TCGA, PanCancer Atlas)	TCGA-AX-A0J0-01	Endometrial Cancer	Uterine Endometrioid Carcinoma	D250Y	OncoKB: NA;CIViC: NA;MyCancerGenome: not present;CancerHotspot: no;3DHotspot: no	MutationAssessor: impact: high, score: 4.73;SIFT: impact: deleterious, score: 0;Polyphen-2: impact: probably_damaging, score: 0.998	Missense_Mutation	SNP	Diploid	1	.	.	.	11	6662097	6662097	C	A	11:g.6662097C>A	ENST00000299441.3:c.748G>T	0.54		20	17		55	7795	2023-02-21					47
Uterine Corpus Endometrial Carcinoma (TCGA, PanCancer Atlas)	TCGA-EY-A1GI-01	Endometrial Cancer	Uterine Endometrioid Carcinoma	D250Y	OncoKB: NA;CIViC: NA;MyCancerGenome: not present;CancerHotspot: no;3DHotspot: no	MutationAssessor: impact: high, score: 4.73;SIFT: impact: deleterious, score: 0;Polyphen-2: impact: probably_damaging, score: 0.998	Missense_Mutation	SNP	Diploid	1	.	.	.	11	6662097	6662097	C	A	11:g.6662097C>A	ENST00000299441.3:c.748G>T	0.37		10	17		36	4487	2023-02-21					52
Uterine Corpus Endometrial Carcinoma (TCGA, PanCancer Atlas)	TCGA-B5-A11N-01	Endometrial Cancer	Uterine Endometrioid Carcinoma	D1206del	OncoKB: NA;CIViC: NA;MyCancerGenome: not present;CancerHotspot: no;3DHotspot: no	MutationAssessor: NA;SIFT: NA;Polyphen-2: NA	In_Frame_Del	DEL	Diploid	1	.	.	.	11	6652904	6652906	GTC	-	11:g.6652904_6652906del	ENST00000299441.3:c.3616_3618del	0.2		7	28		42	1910	2023-07-21					69
Uterine Corpus Endometrial Carcinoma (TCGA, PanCancer Atlas)	TCGA-D1-A17Q-01	Endometrial Cancer	Uterine Endometrioid Carcinoma	S798Y	OncoKB: NA;CIViC: NA;MyCancerGenome: not present;CancerHotspot: no;3DHotspot: no	MutationAssessor: impact: low, score: 1.45;SIFT: impact: deleterious, score: 0;Polyphen-2: impact: probably_damaging, score: 0.996	Missense_Mutation	SNP	Diploid	1	.	.	.	11	6654705	6654705	G	T	11:g.6654705G>T	ENST00000299441.3:c.2393C>A	0.14		12	71		82	5948	2023-05-21					54
Uterine Corpus Endometrial Carcinoma (TCGA, PanCancer Atlas)	TCGA-D1-A17Q-01	Endometrial Cancer	Uterine Endometrioid Carcinoma	G288R	OncoKB: NA;CIViC: NA;MyCancerGenome: not present;CancerHotspot: no;3DHotspot: no	MutationAssessor: impact: medium, score: 2.46;SIFT: impact: deleterious, score: 0;Polyphen-2: impact: probably_damaging, score: 1	Missense_Mutation	SNP	Diploid	2	.	.	.	11	6661983	6661983	C	T	11:g.6661983C>T	ENST00000299441.3:c.862G>A	0.53		35	31		42	5948	2023-02-21					54
Uterine Corpus Endometrial Carcinoma (TCGA, PanCancer Atlas)	TCGA-A5-A0G2-01	Endometrial Cancer	Uterine Serous Carcinoma/Uterine Papillary Serous Carcinoma	D1677N	OncoKB: NA;CIViC: NA;MyCancerGenome: not present;CancerHotspot: no;3DHotspot: no	MutationAssessor: impact: high, score: 4.22;SIFT: impact: deleterious, score: 0;Polyphen-2: impact: probably_damaging, score: 0.999	Missense_Mutation	SNP	Diploid	1	.	.	.	11	6650909	6650909	C	T	11:g.6650909C>T	ENST00000299441.3:c.5029G>A	0.13		3	20		24	25698	2023-11-21					57
Uterine Corpus Endometrial Carcinoma (TCGA, PanCancer Atlas)	TCGA-BS-A0UV-01	Endometrial Cancer	Uterine Endometrioid Carcinoma	D1677N	OncoKB: NA;CIViC: NA;MyCancerGenome: not present;CancerHotspot: no;3DHotspot: no	MutationAssessor: impact: high, score: 4.22;SIFT: impact: deleterious, score: 0;Polyphen-2: impact: probably_damaging, score: 0.999	Missense_Mutation	SNP	Diploid	1	.	.	.	11	6650909	6650909	C	T	11:g.6650909C>T	ENST00000299441.3:c.5029G>A	0.38		23	37		83	8969	2023-11-21					55
Uterine Corpus Endometrial Carcinoma (TCGA, PanCancer Atlas)	TCGA-DF-A2KU-01	Endometrial Cancer	Uterine Endometrioid Carcinoma	D1677N	OncoKB: NA;CIViC: NA;MyCancerGenome: not present;CancerHotspot: no;3DHotspot: no	MutationAssessor: impact: high, score: 4.22;SIFT: impact: deleterious, score: 0;Polyphen-2: impact: probably_damaging, score: 0.999	Missense_Mutation	SNP	Diploid	1	.	.	.	11	6650909	6650909	C	T	11:g.6650909C>T	ENST00000299441.3:c.5029G>A	0.43		36	48		48	10042	2023-11-21
Uterine Corpus Endometrial Carcinoma (TCGA, PanCancer Atlas)	TCGA-AP-A059-01	Endometrial Cancer	Uterine Endometrioid Carcinoma	E1063D	OncoKB: NA;CIViC: NA;MyCancerGenome: not present;CancerHotspot: no;3DHotspot: no	MutationAssessor: impact: high, score: 3.76;SIFT: impact: deleterious, score: 0.01;Polyphen-2: impact: probably_damaging, score: 0.987	Missense_Mutation	SNP	Diploid	1	.	.	.	11	6653554	6653554	C	A	11:g.6653554C>A	ENST00000299441.3:c.3189G>T	0.23		32	105		121	10944	2023-06-21					69
Uterine Corpus Endometrial Carcinoma (TCGA, PanCancer Atlas)	TCGA-AP-A059-01	Endometrial Cancer	Uterine Endometrioid Carcinoma	A1038V	OncoKB: NA;CIViC: NA;MyCancerGenome: not present;CancerHotspot: no;3DHotspot: no	MutationAssessor: impact: low, score: 1.93;SIFT: impact: tolerated, score: 0.09;Polyphen-2: impact: probably_damaging, score: 0.992	Missense_Mutation	SNP	Diploid	1	.	.	.	11	6653630	6653630	G	A	11:g.6653630G>A	ENST00000299441.3:c.3113C>T	0.21		27	104		88	10944	2023-06-21					69
Uterine Corpus Endometrial Carcinoma (TCGA, PanCancer Atlas)	TCGA-AP-A059-01	Endometrial Cancer	Uterine Endometrioid Carcinoma	H400R	OncoKB: NA;CIViC: NA;MyCancerGenome: not present;CancerHotspot: no;3DHotspot: no	MutationAssessor: impact: neutral, score: -1.33;SIFT: impact: tolerated, score: 0.64;Polyphen-2: impact: probably_damaging, score: 0.985	Missense_Mutation	SNP	Diploid	1	.	.	.	11	6661646	6661646	T	C	11:g.6661646T>C	ENST00000299441.3:c.1199A>G	0.26		19	55		67	10944	2023-02-21					69
Uterine Corpus Endometrial Carcinoma (TCGA, PanCancer Atlas)	TCGA-AX-A05Z-01	Endometrial Cancer	Uterine Endometrioid Carcinoma	D2269N	OncoKB: NA;CIViC: NA;MyCancerGenome: not present;CancerHotspot: no;3DHotspot: no	MutationAssessor: impact: medium, score: 2.11;SIFT: impact: deleterious, score: 0;Polyphen-2: impact: probably_damaging, score: 0.996	Missense_Mutation	SNP	Diploid	1	.	.	.	11	6646885	6646885	C	T	11:g.6646885C>T	ENST00000299441.3:c.6805G>A	0.31		13	29		67	7370	18/21					37
Uterine Corpus Endometrial Carcinoma (TCGA, PanCancer Atlas)	TCGA-DF-A2KV-01	Endometrial Cancer	Uterine Endometrioid Carcinoma	D2269N	OncoKB: NA;CIViC: NA;MyCancerGenome: not present;CancerHotspot: no;3DHotspot: no	MutationAssessor: impact: medium, score: 2.11;SIFT: impact: deleterious, score: 0;Polyphen-2: impact: probably_damaging, score: 0.996	Missense_Mutation	SNP	Diploid	1	.	.	.	11	6646885	6646885	C	T	11:g.6646885C>T	ENST00000299441.3:c.6805G>A	0.39		13	20		32	1323	18/21					55
Uterine Corpus Endometrial Carcinoma (TCGA, PanCancer Atlas)	TCGA-EO-A22R-01	Endometrial Cancer	Uterine Endometrioid Carcinoma	D2269N	OncoKB: NA;CIViC: NA;MyCancerGenome: not present;CancerHotspot: no;3DHotspot: no	MutationAssessor: impact: medium, score: 2.11;SIFT: impact: deleterious, score: 0;Polyphen-2: impact: probably_damaging, score: 0.996	Missense_Mutation	SNP	Diploid	1	.	.	.	11	6646885	6646885	C	T	11:g.6646885C>T	ENST00000299441.3:c.6805G>A	0.33		14	29		59	12771	18/21					56
Uterine Corpus Endometrial Carcinoma (TCGA, PanCancer Atlas)	TCGA-EO-A3AY-01	Endometrial Cancer	Uterine Endometrioid Carcinoma	D2269N	OncoKB: NA;CIViC: NA;MyCancerGenome: not present;CancerHotspot: no;3DHotspot: no	MutationAssessor: impact: medium, score: 2.11;SIFT: impact: deleterious, score: 0;Polyphen-2: impact: probably_damaging, score: 0.996	Missense_Mutation	SNP	Diploid	1	.	.	.	11	6646885	6646885	C	T	11:g.6646885C>T	ENST00000299441.3:c.6805G>A	0.33		24	48		25	3383	18/21					58
Uterine Corpus Endometrial Carcinoma (TCGA, PanCancer Atlas)	TCGA-EO-A3B0-01	Endometrial Cancer	Uterine Endometrioid Carcinoma	D2269N	OncoKB: NA;CIViC: NA;MyCancerGenome: not present;CancerHotspot: no;3DHotspot: no	MutationAssessor: impact: medium, score: 2.11;SIFT: impact: deleterious, score: 0;Polyphen-2: impact: probably_damaging, score: 0.996	Missense_Mutation	SNP	Diploid	1	.	.	.	11	6646885	6646885	C	T	11:g.6646885C>T	ENST00000299441.3:c.6805G>A	0.11		4	34		46	10915	18/21					43
Uterine Corpus Endometrial Carcinoma (TCGA, PanCancer Atlas)	TCGA-AP-A05J-01	Endometrial Cancer	Uterine Serous Carcinoma/Uterine Papillary Serous Carcinoma	V2590I	OncoKB: NA;CIViC: NA;MyCancerGenome: not present;CancerHotspot: no;3DHotspot: no	MutationAssessor: impact: neutral, score: -0.36;SIFT: NA;Polyphen-2: NA	Missense_Mutation	SNP	Diploid	1	.	.	.	11	6645139	6645139	C	T	11:g.6645139C>T	ENST00000299441.3:c.7768G>A	0.39		32	51		76	44	21/21					66
Uterine Corpus Endometrial Carcinoma (TCGA, PanCancer Atlas)	TCGA-B5-A11E-01	Endometrial Cancer	Uterine Endometrioid Carcinoma	S2316Y	OncoKB: NA;CIViC: NA;MyCancerGenome: not present;CancerHotspot: no;3DHotspot: no	MutationAssessor: impact: low, score: 1.825;SIFT: impact: deleterious, score: 0.01;Polyphen-2: impact: benign, score: 0.304	Missense_Mutation	SNP	Diploid	1	.	.	.	11	6646628	6646628	G	T	11:g.6646628G>T	ENST00000299441.3:c.6947C>A	0.49		18	19		29	9040	19/21					53
Uterine Corpus Endometrial Carcinoma (TCGA, PanCancer Atlas)	TCGA-B5-A11E-01	Endometrial Cancer	Uterine Endometrioid Carcinoma	D2272G	OncoKB: NA;CIViC: NA;MyCancerGenome: not present;CancerHotspot: no;3DHotspot: no	MutationAssessor: impact: medium, score: 3.155;SIFT: impact: deleterious, score: 0;Polyphen-2: impact: probably_damaging, score: 0.996	Missense_Mutation	SNP	Diploid	2	.	.	.	11	6646875	6646875	T	C	11:g.6646875T>C	ENST00000299441.3:c.6815A>G	0.61		11	7		13	9040	18/21					53
Uterine Corpus Endometrial Carcinoma (TCGA, PanCancer Atlas)	TCGA-BS-A0UF-01	Endometrial Cancer	Uterine Endometrioid Carcinoma	D2474N	OncoKB: NA;CIViC: NA;MyCancerGenome: not present;CancerHotspot: no;3DHotspot: no	MutationAssessor: impact: medium, score: 3.195;SIFT: NA;Polyphen-2: NA	Missense_Mutation	SNP	Diploid	1	.	.	.	11	6645487	6645487	C	T	11:g.6645487C>T	ENST00000299441.3:c.7420G>A	0.31		11	25		25	8372	21/21					65
Uterine Corpus Endometrial Carcinoma (TCGA, PanCancer Atlas)	TCGA-BS-A0UF-01	Endometrial Cancer	Uterine Endometrioid Carcinoma	A1680T	OncoKB: NA;CIViC: NA;MyCancerGenome: not present;CancerHotspot: no;3DHotspot: no	MutationAssessor: impact: neutral, score: 0.755;SIFT: impact: tolerated, score: 0.5;Polyphen-2: impact: benign, score: 0.007	Missense_Mutation	SNP	Diploid	1	.	.	.	11	6650806	6650806	C	T	11:g.6650806C>T	ENST00000299441.3:c.5038G>A	0.34		63	123		87	8372	2023-12-21					65
Uterine Corpus Endometrial Carcinoma (TCGA, PanCancer Atlas)	TCGA-D1-A103-01	Endometrial Cancer	Uterine Endometrioid Carcinoma	R2827W	OncoKB: NA;CIViC: NA;MyCancerGenome: not present;CancerHotspot: no;3DHotspot: no	MutationAssessor: impact: low, score: 1.935;SIFT: NA;Polyphen-2: NA	Missense_Mutation	SNP	Diploid	1	.	.	.	11	6644428	6644428	G	A	11:g.6644428G>A	ENST00000299441.3:c.8479C>T	0.37		27	46		24	6851	21/21					87
Uterine Corpus Endometrial Carcinoma (TCGA, PanCancer Atlas)	TCGA-D1-A103-01	Endometrial Cancer	Uterine Endometrioid Carcinoma	V2398I	OncoKB: NA;CIViC: NA;MyCancerGenome: not present;CancerHotspot: no;3DHotspot: no	MutationAssessor: impact: low, score: 1.58;SIFT: impact: tolerated, score: 0.08;Polyphen-2: impact: benign, score: 0.068	Missense_Mutation	SNP	Diploid	1	.	.	.	11	6646054	6646054	C	T	11:g.6646054C>T	ENST00000299441.3:c.7192G>A	0.36		32	56		77	6851	20/21					87
Uterine Corpus Endometrial Carcinoma (TCGA, PanCancer Atlas)	TCGA-EY-A549-01	Endometrial Cancer	Uterine Endometrioid Carcinoma	V2398I	OncoKB: NA;CIViC: NA;MyCancerGenome: not present;CancerHotspot: no;3DHotspot: no	MutationAssessor: impact: low, score: 1.58;SIFT: impact: tolerated, score: 0.08;Polyphen-2: impact: benign, score: 0.068	Missense_Mutation	SNP	Diploid	1	.	.	.	11	6646054	6646054	C	T	11:g.6646054C>T	ENST00000299441.3:c.7192G>A	0.64		28	16		33	1323	20/21					78
Uterine Corpus Endometrial Carcinoma (TCGA, PanCancer Atlas)	TCGA-AP-A0LE-01	Endometrial Cancer	Uterine Endometrioid Carcinoma	P2275T	OncoKB: NA;CIViC: NA;MyCancerGenome: not present;CancerHotspot: no;3DHotspot: no	MutationAssessor: impact: medium, score: 3.17;SIFT: impact: deleterious, score: 0.02;Polyphen-2: impact: probably_damaging, score: 0.997	Missense_Mutation	SNP	Diploid	1	.	.	.	11	6646867	6646867	G	T	11:g.6646867G>T	ENST00000299441.3:c.6823C>A	0.35		6	11		24	545	18/21					57
Uterine Corpus Endometrial Carcinoma (TCGA, PanCancer Atlas)	TCGA-BS-A0TA-01	Endometrial Cancer	Uterine Endometrioid Carcinoma	H1755N	OncoKB: NA;CIViC: NA;MyCancerGenome: not present;CancerHotspot: no;3DHotspot: no	MutationAssessor: impact: neutral, score: 0.195;SIFT: impact: tolerated, score: 0.26;Polyphen-2: impact: benign, score: 0.006	Missense_Mutation	SNP	Diploid	1	.	.	.	11	6649960	6649960	G	T	11:g.6649960G>T	ENST00000299441.3:c.5263C>A	0.17		18	87		21	472	13/21					58
Uterine Corpus Endometrial Carcinoma (TCGA, PanCancer Atlas)	TCGA-AX-A0J1-01	Endometrial Cancer	Uterine Endometrioid Carcinoma	A1748V	OncoKB: NA;CIViC: NA;MyCancerGenome: not present;CancerHotspot: no;3DHotspot: no	MutationAssessor: impact: medium, score: 2.02;SIFT: impact: deleterious, score: 0.01;Polyphen-2: impact: benign, score: 0.06	Missense_Mutation	SNP	Diploid	1	.	.	.	11	6649980	6649980	G	A	11:g.6649980G>A	ENST00000299441.3:c.5243C>T	0.23		12	41		18	5113	13/21					80
Uterine Corpus Endometrial Carcinoma (TCGA, PanCancer Atlas)	TCGA-A5-A0G1-01	Endometrial Cancer	Uterine Serous Carcinoma/Uterine Papillary Serous Carcinoma	L1112M	OncoKB: NA;CIViC: NA;MyCancerGenome: not present;CancerHotspot: no;3DHotspot: no	MutationAssessor: impact: neutral, score: 0.565;SIFT: impact: tolerated, score: 0.33;Polyphen-2: impact: probably_damaging, score: 0.996	Missense_Mutation	SNP	Diploid		.	.	.	11	6653409	6653409	G	T	11:g.6653409G>T	ENST00000299441.3:c.3334C>A	0.15		34	186		207	10808	2023-06-21					67
Uterine Corpus Endometrial Carcinoma (TCGA, PanCancer Atlas)	TCGA-A5-A0G1-01	Endometrial Cancer	Uterine Serous Carcinoma/Uterine Papillary Serous Carcinoma	K666N	OncoKB: NA;CIViC: NA;MyCancerGenome: not present;CancerHotspot: no;3DHotspot: no	MutationAssessor: impact: neutral, score: 0.045;SIFT: impact: tolerated, score: 0.41;Polyphen-2: impact: probably_damaging, score: 0.994	Missense_Mutation	SNP	Diploid		.	.	.	11	6655240	6655240	C	A	11:g.6655240C>A	ENST00000299441.3:c.1998G>T	0.12		12	85		77	10808	2023-04-21					67
Uterine Corpus Endometrial Carcinoma (TCGA, PanCancer Atlas)	TCGA-A5-A0G1-01	Endometrial Cancer	Uterine Serous Carcinoma/Uterine Papillary Serous Carcinoma	X663_splice	OncoKB: NA;CIViC: NA;MyCancerGenome: not present;CancerHotspot: no;3DHotspot: no	MutationAssessor: NA;SIFT: NA;Polyphen-2: NA	Splice_Site	SNP	Diploid	1	.	.	.	11	6655252	6655252	C	A	11:g.6655252C>A	ENST00000299441.3:c.1987-1G>T	0.1		10	87		70	10808						67
Uterine Corpus Endometrial Carcinoma (TCGA, PanCancer Atlas)	TCGA-A5-A0G1-01	Endometrial Cancer	Uterine Serous Carcinoma/Uterine Papillary Serous Carcinoma	G618S	OncoKB: NA;CIViC: NA;MyCancerGenome: not present;CancerHotspot: no;3DHotspot: no	MutationAssessor: impact: neutral, score: -0.33;SIFT: impact: tolerated, score: 0.26;Polyphen-2: impact: probably_damaging, score: 0.985	Missense_Mutation	SNP	Diploid		.	.	.	11	6655483	6655483	C	T	11:g.6655483C>T	ENST00000299441.3:c.1852G>A	0.19		19	82		76	10808	2023-03-21					67
Uterine Corpus Endometrial Carcinoma (TCGA, PanCancer Atlas)	TCGA-A5-A0G1-01	Endometrial Cancer	Uterine Serous Carcinoma/Uterine Papillary Serous Carcinoma	A533T	OncoKB: NA;CIViC: NA;MyCancerGenome: not present;CancerHotspot: no;3DHotspot: no	MutationAssessor: impact: neutral, score: 0.14;SIFT: impact: tolerated, score: 0.1;Polyphen-2: impact: probably_damaging, score: 0.998	Missense_Mutation	SNP	Diploid		.	.	.	11	6661248	6661248	C	T	11:g.6661248C>T	ENST00000299441.3:c.1597G>A	0.27		32	87		167	10808	2023-02-21					67
Uterine Corpus Endometrial Carcinoma (TCGA, PanCancer Atlas)	TCGA-A5-A0G1-01	Endometrial Cancer	Uterine Serous Carcinoma/Uterine Papillary Serous Carcinoma	Q315*	OncoKB: NA;CIViC: NA;MyCancerGenome: not present;CancerHotspot: no;3DHotspot: no	MutationAssessor: NA;SIFT: NA;Polyphen-2: NA	Nonsense_Mutation	SNP	Diploid		.	.	.	11	6661902	6661902	G	A	11:g.6661902G>A	ENST00000299441.3:c.943C>T	0.11		4	34		74	10808	2023-02-21					67
Uterine Corpus Endometrial Carcinoma (TCGA, PanCancer Atlas)	TCGA-A5-A0G2-01	Endometrial Cancer	Uterine Serous Carcinoma/Uterine Papillary Serous Carcinoma	T2017I	OncoKB: NA;CIViC: NA;MyCancerGenome: not present;CancerHotspot: no;3DHotspot: no	MutationAssessor: impact: medium, score: 3.465;SIFT: impact: deleterious, score: 0;Polyphen-2: impact: probably_damaging, score: 0.996	Missense_Mutation	SNP	Diploid		.	.	.	11	6648220	6648220	G	A	11:g.6648220G>A	ENST00000299441.3:c.6050C>T	0.29		6	15		26	25698	14/21					57
Uterine Corpus Endometrial Carcinoma (TCGA, PanCancer Atlas)	TCGA-A5-A0G2-01	Endometrial Cancer	Uterine Serous Carcinoma/Uterine Papillary Serous Carcinoma	E1742K	OncoKB: NA;CIViC: NA;MyCancerGenome: not present;CancerHotspot: no;3DHotspot: no	MutationAssessor: impact: low, score: 1;SIFT: impact: tolerated, score: 0.74;Polyphen-2: impact: benign, score: 0.258	Missense_Mutation	SNP	Diploid		.	.	.	11	6649999	6649999	C	T	11:g.6649999C>T	ENST00000299441.3:c.5224G>A	0.17		6	29		41	25698	13/21					57
Uterine Corpus Endometrial Carcinoma (TCGA, PanCancer Atlas)	TCGA-A5-A0G2-01	Endometrial Cancer	Uterine Serous Carcinoma/Uterine Papillary Serous Carcinoma	R1139C	OncoKB: NA;CIViC: NA;MyCancerGenome: not present;CancerHotspot: no;3DHotspot: no	MutationAssessor: impact: medium, score: 3.305;SIFT: impact: deleterious, score: 0;Polyphen-2: impact: probably_damaging, score: 0.997	Missense_Mutation	SNP	Diploid		.	.	.	11	6653328	6653328	G	A	11:g.6653328G>A	ENST00000299441.3:c.3415C>T	0.12		4	30		29	25698	2023-06-21					57
Uterine Corpus Endometrial Carcinoma (TCGA, PanCancer Atlas)	TCGA-A5-A0G2-01	Endometrial Cancer	Uterine Serous Carcinoma/Uterine Papillary Serous Carcinoma	E433D	OncoKB: NA;CIViC: NA;MyCancerGenome: not present;CancerHotspot: no;3DHotspot: no	MutationAssessor: impact: high, score: 3.515;SIFT: impact: deleterious, score: 0;Polyphen-2: impact: probably_damaging, score: 0.994	Missense_Mutation	SNP	Diploid		.	.	.	11	6661546	6661546	C	A	11:g.6661546C>A	ENST00000299441.3:c.1299G>T	0.4		10	15		32	25698	2023-02-21					57
Uterine Corpus Endometrial Carcinoma (TCGA, PanCancer Atlas)	TCGA-A5-A1OF-01	Endometrial Cancer	Uterine Mixed Endometrial Carcinoma	C3170Y	OncoKB: NA;CIViC: NA;MyCancerGenome: not present;CancerHotspot: no;3DHotspot: no	MutationAssessor: impact: medium, score: 2.48;SIFT: NA;Polyphen-2: NA	Missense_Mutation	SNP	Diploid		.	.	.	11	6643398	6643398	C	T	11:g.6643398C>T	ENST00000299441.3:c.9509G>A	0.33		13	26		45	10491	21/21					47
Uterine Corpus Endometrial Carcinoma (TCGA, PanCancer Atlas)	TCGA-A5-A1OF-01	Endometrial Cancer	Uterine Mixed Endometrial Carcinoma	R3108I	OncoKB: NA;CIViC: NA;MyCancerGenome: not present;CancerHotspot: no;3DHotspot: no	MutationAssessor: impact: medium, score: 2.48;SIFT: NA;Polyphen-2: NA	Missense_Mutation	SNP	Diploid		.	.	.	11	6643584	6643584	C	A	11:g.6643584C>A	ENST00000299441.3:c.9323G>T	0.32		12	25		36	10491	21/21					47
Uterine Corpus Endometrial Carcinoma (TCGA, PanCancer Atlas)	TCGA-A5-A1OF-01	Endometrial Cancer	Uterine Mixed Endometrial Carcinoma	L2219M	OncoKB: NA;CIViC: NA;MyCancerGenome: not present;CancerHotspot: no;3DHotspot: no	MutationAssessor: impact: low, score: 1.405;SIFT: impact: tolerated, score: 0.05;Polyphen-2: impact: probably_damaging, score: 0.999	Missense_Mutation	SNP	Diploid		.	.	.	11	6647227	6647227	A	T	11:g.6647227A>T	ENST00000299441.3:c.6655T>A	0.26		18	51		65	10491	17/21					47
Uterine Corpus Endometrial Carcinoma (TCGA, PanCancer Atlas)	TCGA-A5-A1OF-01	Endometrial Cancer	Uterine Mixed Endometrial Carcinoma	R1912H	OncoKB: NA;CIViC: NA;MyCancerGenome: not present;CancerHotspot: no;3DHotspot: no	MutationAssessor: impact: low, score: 1.48;SIFT: impact: tolerated, score: 0.39;Polyphen-2: impact: benign, score: 0.005	Missense_Mutation	SNP	Diploid		.	.	.	11	6648535	6648535	C	T	11:g.6648535C>T	ENST00000299441.3:c.5735G>A	0.34		11	21		40	10491	14/21		Likely_benign			47
Uterine Corpus Endometrial Carcinoma (TCGA, PanCancer Atlas)	TCGA-A5-A1OF-01	Endometrial Cancer	Uterine Mixed Endometrial Carcinoma	R928Q	OncoKB: NA;CIViC: NA;MyCancerGenome: not present;CancerHotspot: no;3DHotspot: no	MutationAssessor: impact: neutral, score: 0.46;SIFT: impact: tolerated, score: 1;Polyphen-2: impact: benign, score: 0.006	Missense_Mutation	SNP	Diploid		.	.	.	11	6653960	6653960	C	T	11:g.6653960C>T	ENST00000299441.3:c.2783G>A	0.28		10	26		41	10491	2023-06-21					47
Uterine Corpus Endometrial Carcinoma (TCGA, PanCancer Atlas)	TCGA-AJ-A23O-01	Endometrial Cancer	Uterine Endometrioid Carcinoma	L23P	OncoKB: NA;CIViC: NA;MyCancerGenome: not present;CancerHotspot: no;3DHotspot: no	MutationAssessor: impact: neutral, score: 0.695;SIFT: impact: tolerated_low_confidence, score: 0.15;Polyphen-2: impact: benign, score: 0	Missense_Mutation	SNP	Diploid		.	.	.	11	6662777	6662777	A	G	11:g.6662777A>G	ENST00000299441.3:c.68T>C	0.09		3	32		47	860	2023-02-21					69
Uterine Corpus Endometrial Carcinoma (TCGA, PanCancer Atlas)	TCGA-AJ-A2QO-01	Endometrial Cancer	Uterine Endometrioid Carcinoma	S1175G	OncoKB: NA;CIViC: NA;MyCancerGenome: not present;CancerHotspot: no;3DHotspot: no	MutationAssessor: impact: low, score: 1.82;SIFT: impact: tolerated, score: 0.07;Polyphen-2: impact: benign, score: 0.109	Missense_Mutation	SNP	Diploid		.	.	.	11	6652999	6652999	T	C	11:g.6652999T>C	ENST00000299441.3:c.3523A>G	0.38		21	34		50	1126	2023-07-21					85
Uterine Corpus Endometrial Carcinoma (TCGA, PanCancer Atlas)	TCGA-AJ-A3EK-01	Endometrial Cancer	Uterine Endometrioid Carcinoma	R494W	OncoKB: NA;CIViC: NA;MyCancerGenome: not present;CancerHotspot: no;3DHotspot: no	MutationAssessor: impact: medium, score: 2.31;SIFT: impact: deleterious, score: 0;Polyphen-2: impact: probably_damaging, score: 0.997	Missense_Mutation	SNP	Diploid		.	.	.	11	6661365	6661365	G	A	11:g.6661365G>A	ENST00000299441.3:c.1480C>T	0.2		10	39		12	5729	2023-02-21					53
Uterine Corpus Endometrial Carcinoma (TCGA, PanCancer Atlas)	TCGA-AJ-A3OK-01	Endometrial Cancer	Uterine Serous Carcinoma/Uterine Papillary Serous Carcinoma	P1031H	OncoKB: NA;CIViC: NA;MyCancerGenome: not present;CancerHotspot: no;3DHotspot: no	MutationAssessor: impact: low, score: 1.615;SIFT: impact: tolerated, score: 0.15;Polyphen-2: impact: probably_damaging, score: 0.999	Missense_Mutation	SNP	Diploid		.	.	.	11	6653651	6653651	G	T	11:g.6653651G>T	ENST00000299441.3:c.3092C>A	0.11		4	34		55	656	2023-06-21					73
Uterine Corpus Endometrial Carcinoma (TCGA, PanCancer Atlas)	TCGA-AP-A051-01	Endometrial Cancer	Uterine Endometrioid Carcinoma	E226D	OncoKB: NA;CIViC: NA;MyCancerGenome: not present;CancerHotspot: no;3DHotspot: no	MutationAssessor: impact: medium, score: 3.075;SIFT: impact: tolerated, score: 0.05;Polyphen-2: impact: probably_damaging, score: 0.994	Missense_Mutation	SNP	Diploid		.	.	.	11	6662167	6662167	C	A	11:g.6662167C>A	ENST00000299441.3:c.678G>T	0.09		5	52		124	8312	2023-02-21					69
Uterine Corpus Endometrial Carcinoma (TCGA, PanCancer Atlas)	TCGA-AP-A1DK-01	Endometrial Cancer	Uterine Endometrioid Carcinoma	R2905Q	OncoKB: NA;CIViC: NA;MyCancerGenome: not present;CancerHotspot: no;3DHotspot: no	MutationAssessor: impact: neutral, score: 0.665;SIFT: NA;Polyphen-2: NA	Missense_Mutation	SNP	Diploid		.	.	.	11	6644193	6644193	C	T	11:g.6644193C>T	ENST00000299441.3:c.8714G>A	0.22		4	14		25	10303	21/21					53
Uterine Corpus Endometrial Carcinoma (TCGA, PanCancer Atlas)	TCGA-AP-A1DK-01	Endometrial Cancer	Uterine Endometrioid Carcinoma	P1766T	OncoKB: NA;CIViC: NA;MyCancerGenome: not present;CancerHotspot: no;3DHotspot: no	MutationAssessor: impact: low, score: 1.9;SIFT: impact: tolerated, score: 0.07;Polyphen-2: impact: benign, score: 0.1	Missense_Mutation	SNP	Diploid		.	.	.	11	6649927	6649927	G	T	11:g.6649927G>T	ENST00000299441.3:c.5296C>A	0.26		15	43		52	10303	13/21					53
Uterine Corpus Endometrial Carcinoma (TCGA, PanCancer Atlas)	TCGA-AP-A1DK-01	Endometrial Cancer	Uterine Endometrioid Carcinoma	S361P	OncoKB: NA;CIViC: NA;MyCancerGenome: not present;CancerHotspot: no;3DHotspot: no	MutationAssessor: impact: low, score: 1.665;SIFT: impact: deleterious, score: 0.01;Polyphen-2: impact: probably_damaging, score: 0.98	Missense_Mutation	SNP	Diploid	1	.	.	.	11	6661764	6661764	A	G	11:g.6661764A>G	ENST00000299441.3:c.1081T>C	0.19		5	21		27	10303	2023-02-21					53
Uterine Corpus Endometrial Carcinoma (TCGA, PanCancer Atlas)	TCGA-AP-A1DK-01	Endometrial Cancer	Uterine Endometrioid Carcinoma	W41*	OncoKB: NA;CIViC: NA;MyCancerGenome: not present;CancerHotspot: no;3DHotspot: no	MutationAssessor: NA;SIFT: NA;Polyphen-2: NA	Nonsense_Mutation	SNP	Diploid		.	.	.	11	6662722	6662722	C	T	11:g.6662722C>T	ENST00000299441.3:c.123G>A	0.39		15	23		25	10303	2023-02-21					53
Uterine Corpus Endometrial Carcinoma (TCGA, PanCancer Atlas)	TCGA-AP-A1DV-01	Endometrial Cancer	Uterine Endometrioid Carcinoma	Q1098H	OncoKB: NA;CIViC: NA;MyCancerGenome: not present;CancerHotspot: no;3DHotspot: no	MutationAssessor: impact: low, score: 0.85;SIFT: impact: deleterious, score: 0.03;Polyphen-2: impact: probably_damaging, score: 0.976	Missense_Mutation	SNP	Diploid		.	.	.	11	6653449	6653449	C	A	11:g.6653449C>A	ENST00000299441.3:c.3294G>T	0.29		10	25		42	12039	2023-06-21					59
Uterine Corpus Endometrial Carcinoma (TCGA, PanCancer Atlas)	TCGA-AP-A1DV-01	Endometrial Cancer	Uterine Endometrioid Carcinoma	R218H	OncoKB: NA;CIViC: NA;MyCancerGenome: not present;CancerHotspot: no;3DHotspot: no	MutationAssessor: impact: medium, score: 2.21;SIFT: impact: deleterious, score: 0.01;Polyphen-2: impact: probably_damaging, score: 0.997	Missense_Mutation	SNP	Diploid		.	.	.	11	6662192	6662192	C	T	11:g.6662192C>T	ENST00000299441.3:c.653G>A	0.43		10	13		14	12039	2023-02-21					59
Uterine Corpus Endometrial Carcinoma (TCGA, PanCancer Atlas)	TCGA-AX-A06F-01	Endometrial Cancer	Uterine Endometrioid Carcinoma	A1293S	OncoKB: NA;CIViC: NA;MyCancerGenome: not present;CancerHotspot: no;3DHotspot: no	MutationAssessor: impact: high, score: 4.125;SIFT: impact: deleterious, score: 0.03;Polyphen-2: impact: probably_damaging, score: 0.998	Missense_Mutation	SNP	Diploid		.	.	.	11	6652337	6652337	C	A	11:g.6652337C>A	ENST00000299441.3:c.3877G>T	0.39		7	11		14	7277	2023-09-21					59
Uterine Corpus Endometrial Carcinoma (TCGA, PanCancer Atlas)	TCGA-AX-A1C5-01	Endometrial Cancer	Uterine Endometrioid Carcinoma	T504A	OncoKB: NA;CIViC: NA;MyCancerGenome: not present;CancerHotspot: no;3DHotspot: no	MutationAssessor: impact: neutral, score: 0.085;SIFT: impact: tolerated, score: 0.5;Polyphen-2: impact: benign, score: 0.02	Missense_Mutation	SNP	Diploid		.	.	.	11	6661335	6661335	T	C	11:g.6661335T>C	ENST00000299441.3:c.1510A>G	0.17		5	25		15	845	2023-02-21					47
Uterine Corpus Endometrial Carcinoma (TCGA, PanCancer Atlas)	TCGA-AX-A1CE-01	Endometrial Cancer	Uterine Endometrioid Carcinoma	G2300W	OncoKB: NA;CIViC: NA;MyCancerGenome: not present;CancerHotspot: no;3DHotspot: no	MutationAssessor: impact: medium, score: 3.185;SIFT: impact: deleterious, score: 0;Polyphen-2: impact: probably_damaging, score: 0.999	Missense_Mutation	SNP	Diploid		.	.	.	11	6646677	6646677	C	A	11:g.6646677C>A	ENST00000299441.3:c.6898G>T	0.45		10	12		17	11442	19/21					60
Uterine Corpus Endometrial Carcinoma (TCGA, PanCancer Atlas)	TCGA-AX-A1CE-01	Endometrial Cancer	Uterine Endometrioid Carcinoma	A749V	OncoKB: NA;CIViC: NA;MyCancerGenome: not present;CancerHotspot: no;3DHotspot: no	MutationAssessor: impact: low, score: 0.975;SIFT: impact: tolerated, score: 0.48;Polyphen-2: impact: benign, score: 0.192	Missense_Mutation	SNP	Diploid		.	.	.	11	6654852	6654852	G	A	11:g.6654852G>A	ENST00000299441.3:c.2246C>T	0.54		14	12		24	11442	2023-05-21					60
Uterine Corpus Endometrial Carcinoma (TCGA, PanCancer Atlas)	TCGA-AX-A2HA-01	Endometrial Cancer	Uterine Endometrioid Carcinoma	P2086L	OncoKB: NA;CIViC: NA;MyCancerGenome: not present;CancerHotspot: no;3DHotspot: no	MutationAssessor: impact: neutral, score: -0.095;SIFT: impact: tolerated, score: 0.47;Polyphen-2: impact: benign, score: 0	Missense_Mutation	SNP	Diploid		.	.	.	11	6647890	6647890	G	A	11:g.6647890G>A	ENST00000299441.3:c.6257C>T	0.5		34	34		80	1510	15/21					35
Uterine Corpus Endometrial Carcinoma (TCGA, PanCancer Atlas)	TCGA-AX-A2HC-01	Endometrial Cancer	Uterine Endometrioid Carcinoma	R775*	OncoKB: NA;CIViC: NA;MyCancerGenome: not present;CancerHotspot: no;3DHotspot: no	MutationAssessor: NA;SIFT: NA;Polyphen-2: NA	Nonsense_Mutation	SNP	Diploid		.	.	.	11	6654775	6654775	G	A	11:g.6654775G>A	ENST00000299441.3:c.2323C>T	0.46		21	25		54	12979	2023-05-21					53
Uterine Corpus Endometrial Carcinoma (TCGA, PanCancer Atlas)	TCGA-AX-A2HC-01	Endometrial Cancer	Uterine Endometrioid Carcinoma	G198D	OncoKB: NA;CIViC: NA;MyCancerGenome: not present;CancerHotspot: no;3DHotspot: no	MutationAssessor: impact: medium, score: 2.26;SIFT: impact: deleterious, score: 0;Polyphen-2: impact: probably_damaging, score: 0.999	Missense_Mutation	SNP	Diploid	1	.	.	.	11	6662252	6662252	C	T	11:g.6662252C>T	ENST00000299441.3:c.593G>A	0.69		9	4		17	12979	2023-02-21					53
Uterine Corpus Endometrial Carcinoma (TCGA, PanCancer Atlas)	TCGA-AX-A2HD-01	Endometrial Cancer	Uterine Endometrioid Carcinoma	D2873N	OncoKB: NA;CIViC: NA;MyCancerGenome: not present;CancerHotspot: no;3DHotspot: no	MutationAssessor: impact: low, score: 1.805;SIFT: NA;Polyphen-2: NA	Missense_Mutation	SNP	Diploid		.	.	.	11	6644290	6644290	C	T	11:g.6644290C>T	ENST00000299441.3:c.8617G>A	0.35		7	13		26	7838	21/21					69
Uterine Corpus Endometrial Carcinoma (TCGA, PanCancer Atlas)	TCGA-AX-A2HD-01	Endometrial Cancer	Uterine Endometrioid Carcinoma	R1711Q	OncoKB: NA;CIViC: NA;MyCancerGenome: not present;CancerHotspot: no;3DHotspot: no	MutationAssessor: impact: high, score: 3.73;SIFT: impact: deleterious, score: 0.01;Polyphen-2: impact: possibly_damaging, score: 0.903	Missense_Mutation	SNP	Diploid		.	.	.	11	6650712	6650712	C	T	11:g.6650712C>T	ENST00000299441.3:c.5132G>A	0.44		72	92		115	7838	2023-12-21					69
Uterine Corpus Endometrial Carcinoma (TCGA, PanCancer Atlas)	TCGA-AX-A2HD-01	Endometrial Cancer	Uterine Endometrioid Carcinoma	G858*	OncoKB: NA;CIViC: NA;MyCancerGenome: not present;CancerHotspot: no;3DHotspot: no	MutationAssessor: NA;SIFT: NA;Polyphen-2: NA	Nonsense_Mutation	SNP	Diploid		.	.	.	11	6654171	6654171	C	A	11:g.6654171C>A	ENST00000299441.3:c.2572G>T	0.43		9	12		19	7838	2023-06-21					69
Uterine Corpus Endometrial Carcinoma (TCGA, PanCancer Atlas)	TCGA-AX-A2HJ-01	Endometrial Cancer	Uterine Endometrioid Carcinoma	A963V	OncoKB: NA;CIViC: NA;MyCancerGenome: not present;CancerHotspot: no;3DHotspot: no	MutationAssessor: impact: neutral, score: 0.355;SIFT: impact: tolerated, score: 0.33;Polyphen-2: impact: benign, score: 0.312	Missense_Mutation	SNP	Diploid		.	.	.	11	6653855	6653855	G	A	11:g.6653855G>A	ENST00000299441.3:c.2888C>T	0.32		15	32		26	1573	2023-06-21					35
Uterine Corpus Endometrial Carcinoma (TCGA, PanCancer Atlas)	TCGA-AX-A3FX-01	Endometrial Cancer	Uterine Endometrioid Carcinoma	E3110G	OncoKB: NA;CIViC: NA;MyCancerGenome: not present;CancerHotspot: no;3DHotspot: no	MutationAssessor: impact: medium, score: 2.42;SIFT: NA;Polyphen-2: NA	Missense_Mutation	SNP	Diploid		.	.	.	11	6643578	6643578	T	C	11:g.6643578T>C	ENST00000299441.3:c.9329A>G	0.1		5	46		30	58	21/21					69
Uterine Corpus Endometrial Carcinoma (TCGA, PanCancer Atlas)	TCGA-B5-A0JU-01	Endometrial Cancer	Uterine Endometrioid Carcinoma	G727D	OncoKB: NA;CIViC: NA;MyCancerGenome: not present;CancerHotspot: no;3DHotspot: no	MutationAssessor: impact: medium, score: 2.065;SIFT: impact: deleterious, score: 0;Polyphen-2: impact: probably_damaging, score: 0.999	Missense_Mutation	SNP	Diploid		.	.	.	11	6655058	6655058	C	T	11:g.6655058C>T	ENST00000299441.3:c.2180G>A	0.41		7	10		19	407	2023-04-21					57
Uterine Corpus Endometrial Carcinoma (TCGA, PanCancer Atlas)	TCGA-B5-A11E-01	Endometrial Cancer	Uterine Endometrioid Carcinoma	R719*	OncoKB: NA;CIViC: NA;MyCancerGenome: not present;CancerHotspot: no;3DHotspot: no	MutationAssessor: NA;SIFT: NA;Polyphen-2: NA	Nonsense_Mutation	SNP	Diploid		.	.	.	11	6655083	6655083	G	A	11:g.6655083G>A	ENST00000299441.3:c.2155C>T	0.44		7	9		14	9040	2023-04-21					53
Uterine Corpus Endometrial Carcinoma (TCGA, PanCancer Atlas)	TCGA-B5-A1MR-01	Endometrial Cancer	Uterine Endometrioid Carcinoma	L2107I	OncoKB: NA;CIViC: NA;MyCancerGenome: not present;CancerHotspot: no;3DHotspot: no	MutationAssessor: impact: neutral, score: -0.15;SIFT: impact: tolerated, score: 0.29;Polyphen-2: impact: possibly_damaging, score: 0.621	Missense_Mutation	SNP	Diploid		.	.	.	11	6647828	6647828	G	T	11:g.6647828G>T	ENST00000299441.3:c.6319C>A	0.25		12	36		63	7304	15/21					65
Uterine Corpus Endometrial Carcinoma (TCGA, PanCancer Atlas)	TCGA-B5-A3FA-01	Endometrial Cancer	Uterine Endometrioid Carcinoma	A2289T	OncoKB: NA;CIViC: NA;MyCancerGenome: not present;CancerHotspot: no;3DHotspot: no	MutationAssessor: impact: neutral, score: 0.15;SIFT: impact: tolerated, score: 1;Polyphen-2: impact: benign, score: 0.001	Missense_Mutation	SNP	Diploid		.	.	.	11	6646710	6646710	C	T	11:g.6646710C>T	ENST00000299441.3:c.6865G>A	0.39		12	19		33	9645	19/21					73
Uterine Corpus Endometrial Carcinoma (TCGA, PanCancer Atlas)	TCGA-B5-A3FA-01	Endometrial Cancer	Uterine Endometrioid Carcinoma	Q592H	OncoKB: NA;CIViC: NA;MyCancerGenome: not present;CancerHotspot: no;3DHotspot: no	MutationAssessor: impact: low, score: 1.265;SIFT: impact: tolerated, score: 0.24;Polyphen-2: impact: probably_damaging, score: 0.996	Missense_Mutation	SNP	Diploid		.	.	.	11	6661069	6661069	C	A	11:g.6661069C>A	ENST00000299441.3:c.1776G>T	0.32		24	51		81	9645	2023-02-21					73
Uterine Corpus Endometrial Carcinoma (TCGA, PanCancer Atlas)	TCGA-B5-A3FC-01	Endometrial Cancer	Uterine Endometrioid Carcinoma	A2926T	OncoKB: NA;CIViC: NA;MyCancerGenome: not present;CancerHotspot: no;3DHotspot: no	MutationAssessor: impact: low, score: 1.33;SIFT: NA;Polyphen-2: NA	Missense_Mutation	SNP	Diploid		.	.	.	11	6644131	6644131	C	T	11:g.6644131C>T	ENST00000299441.3:c.8776G>A	0.35		15	28		77	12205	21/21					53
Uterine Corpus Endometrial Carcinoma (TCGA, PanCancer Atlas)	TCGA-B5-A3FC-01	Endometrial Cancer	Uterine Endometrioid Carcinoma	V2916A	OncoKB: NA;CIViC: NA;MyCancerGenome: not present;CancerHotspot: no;3DHotspot: no	MutationAssessor: impact: neutral, score: -1.005;SIFT: NA;Polyphen-2: NA	Missense_Mutation	SNP	Diploid		.	.	.	11	6644160	6644160	A	G	11:g.6644160A>G	ENST00000299441.3:c.8747T>C	0.33		14	29		65	12205	21/21					53
Uterine Corpus Endometrial Carcinoma (TCGA, PanCancer Atlas)	TCGA-B5-A3FC-01	Endometrial Cancer	Uterine Endometrioid Carcinoma	G2325V	OncoKB: NA;CIViC: NA;MyCancerGenome: not present;CancerHotspot: no;3DHotspot: no	MutationAssessor: impact: neutral, score: 0.525;SIFT: impact: deleterious, score: 0.05;Polyphen-2: impact: possibly_damaging, score: 0.542	Missense_Mutation	SNP	Diploid		.	.	.	11	6646601	6646601	C	A	11:g.6646601C>A	ENST00000299441.3:c.6974G>T	0.36		4	7		17	12205	19/21					53
Uterine Corpus Endometrial Carcinoma (TCGA, PanCancer Atlas)	TCGA-BG-A222-01	Endometrial Cancer	Uterine Endometrioid Carcinoma	V2812A	OncoKB: NA;CIViC: NA;MyCancerGenome: not present;CancerHotspot: no;3DHotspot: no	MutationAssessor: impact: low, score: 1.855;SIFT: NA;Polyphen-2: NA	Missense_Mutation	SNP	Diploid		.	.	.	11	6644472	6644472	A	G	11:g.6644472A>G	ENST00000299441.3:c.8435T>C	0.43		6	8		25	4260	21/21					49
Uterine Corpus Endometrial Carcinoma (TCGA, PanCancer Atlas)	TCGA-BG-A222-01	Endometrial Cancer	Uterine Endometrioid Carcinoma	H2777Y	OncoKB: NA;CIViC: NA;MyCancerGenome: not present;CancerHotspot: no;3DHotspot: no	MutationAssessor: impact: neutral, score: 0.695;SIFT: NA;Polyphen-2: NA	Missense_Mutation	SNP	Diploid		.	.	.	11	6644578	6644578	G	A	11:g.6644578G>A	ENST00000299441.3:c.8329C>T	0.38		9	15		36	4260	21/21					49
Uterine Corpus Endometrial Carcinoma (TCGA, PanCancer Atlas)	TCGA-BS-A0TA-01	Endometrial Cancer	Uterine Endometrioid Carcinoma	P483H	OncoKB: NA;CIViC: NA;MyCancerGenome: not present;CancerHotspot: no;3DHotspot: no	MutationAssessor: impact: medium, score: 2.19;SIFT: impact: deleterious, score: 0;Polyphen-2: impact: probably_damaging, score: 0.999	Missense_Mutation	SNP	Diploid	1	.	.	.	11	6661397	6661397	G	T	11:g.6661397G>T	ENST00000299441.3:c.1448C>A	0.09		6	64		18	472	2023-02-21					58
Uterine Corpus Endometrial Carcinoma (TCGA, PanCancer Atlas)	TCGA-BS-A0TJ-01	Endometrial Cancer	Uterine Endometrioid Carcinoma	G938Wfs*28	OncoKB: NA;CIViC: NA;MyCancerGenome: not present;CancerHotspot: no;3DHotspot: no	MutationAssessor: NA;SIFT: NA;Polyphen-2: NA	Frame_Shift_Ins	INS	Diploid		.	.	.	11	6653932	6653933	-	C	11:g.6653932_6653933insC	ENST00000299441.3:c.2810dup	0.4		44	67		83	701	2023-06-21					59
Uterine Corpus Endometrial Carcinoma (TCGA, PanCancer Atlas)	TCGA-BS-A0UF-01	Endometrial Cancer	Uterine Endometrioid Carcinoma	A1901S	OncoKB: NA;CIViC: NA;MyCancerGenome: not present;CancerHotspot: no;3DHotspot: no	MutationAssessor: impact: neutral, score: 0.45;SIFT: impact: tolerated, score: 0.41;Polyphen-2: impact: benign, score: 0.19	Missense_Mutation	SNP	Diploid		.	.	.	11	6648569	6648569	C	A	11:g.6648569C>A	ENST00000299441.3:c.5701G>T	0.09		4	43		30	8372	14/21					65
Uterine Corpus Endometrial Carcinoma (TCGA, PanCancer Atlas)	TCGA-D1-A103-01	Endometrial Cancer	Uterine Endometrioid Carcinoma	D2508Y	OncoKB: NA;CIViC: NA;MyCancerGenome: not present;CancerHotspot: no;3DHotspot: no	MutationAssessor: impact: high, score: 4.2;SIFT: NA;Polyphen-2: NA	Missense_Mutation	SNP	Diploid		.	.	.	11	6645385	6645385	C	A	11:g.6645385C>A	ENST00000299441.3:c.7522G>T	0.08		4	45		16	6851	21/21					87
Uterine Corpus Endometrial Carcinoma (TCGA, PanCancer Atlas)	TCGA-D1-A15X-01	Endometrial Cancer	Uterine Serous Carcinoma/Uterine Papillary Serous Carcinoma	A745V	OncoKB: NA;CIViC: NA;MyCancerGenome: not present;CancerHotspot: no;3DHotspot: no	MutationAssessor: impact: low, score: 1.265;SIFT: impact: deleterious, score: 0.01;Polyphen-2: impact: probably_damaging, score: 0.926	Missense_Mutation	SNP	Diploid		.	.	.	11	6654864	6654864	G	A	11:g.6654864G>A	ENST00000299441.3:c.2234C>T	0.35		23	42		66	1508	2023-05-21					45
Uterine Corpus Endometrial Carcinoma (TCGA, PanCancer Atlas)	TCGA-D1-A161-01	Endometrial Cancer	Uterine Endometrioid Carcinoma	I1948N	OncoKB: NA;CIViC: NA;MyCancerGenome: not present;CancerHotspot: no;3DHotspot: no	MutationAssessor: impact: high, score: 3.88;SIFT: impact: deleterious, score: 0;Polyphen-2: impact: possibly_damaging, score: 0.72	Missense_Mutation	SNP	Diploid		.	.	.	11	6648427	6648427	A	T	11:g.6648427A>T	ENST00000299441.3:c.5843T>A	0.61		11	7		11	79	14/21					78
Uterine Corpus Endometrial Carcinoma (TCGA, PanCancer Atlas)	TCGA-D1-A16Q-01	Endometrial Cancer	Uterine Endometrioid Carcinoma	R2891Q	OncoKB: NA;CIViC: NA;MyCancerGenome: not present;CancerHotspot: no;3DHotspot: no	MutationAssessor: impact: neutral, score: 0.405;SIFT: NA;Polyphen-2: NA	Missense_Mutation	SNP	Diploid	1	.	.	.	11	6644235	6644235	C	T	11:g.6644235C>T	ENST00000299441.3:c.8672G>A	0.26		10	28		55	29	21/21					54
Uterine Corpus Endometrial Carcinoma (TCGA, PanCancer Atlas)	TCGA-D1-A1O7-01	Endometrial Cancer	Uterine Endometrioid Carcinoma	R196H	OncoKB: NA;CIViC: NA;MyCancerGenome: not present;CancerHotspot: no;3DHotspot: no	MutationAssessor: impact: neutral, score: 0.705;SIFT: impact: deleterious, score: 0;Polyphen-2: impact: probably_damaging, score: 0.998	Missense_Mutation	SNP	Diploid	1	.	.	.	11	6662258	6662258	C	T	11:g.6662258C>T	ENST00000299441.3:c.587G>A	0.13		4	28		19	328	2023-02-21					60
Uterine Corpus Endometrial Carcinoma (TCGA, PanCancer Atlas)	TCGA-D1-A2G0-01	Endometrial Cancer	Uterine Mixed Endometrial Carcinoma	G1221Afs*16	OncoKB: NA;CIViC: NA;MyCancerGenome: not present;CancerHotspot: no;3DHotspot: no	MutationAssessor: NA;SIFT: NA;Polyphen-2: NA	Frame_Shift_Del	DEL	Diploid		.	.	.	11	6652860	6652860	C	-	11:g.6652860del	ENST00000299441.3:c.3662del	0.36		18	32		50	815	2023-07-21					70
Uterine Corpus Endometrial Carcinoma (TCGA, PanCancer Atlas)	TCGA-DF-A2KU-01	Endometrial Cancer	Uterine Endometrioid Carcinoma	A2748T	OncoKB: NA;CIViC: NA;MyCancerGenome: not present;CancerHotspot: no;3DHotspot: no	MutationAssessor: impact: neutral, score: -0.195;SIFT: NA;Polyphen-2: NA	Missense_Mutation	SNP	Diploid		.	.	.	11	6644665	6644665	C	T	11:g.6644665C>T	ENST00000299441.3:c.8242G>A	0.35		11	20		20	10042	21/21
Uterine Corpus Endometrial Carcinoma (TCGA, PanCancer Atlas)	TCGA-DF-A2KU-01	Endometrial Cancer	Uterine Endometrioid Carcinoma	A1528V	OncoKB: NA;CIViC: NA;MyCancerGenome: not present;CancerHotspot: no;3DHotspot: no	MutationAssessor: impact: medium, score: 2.77;SIFT: impact: tolerated, score: 0.12;Polyphen-2: impact: benign, score: 0.125	Missense_Mutation	SNP	Diploid		.	.	.	11	6651442	6651442	G	A	11:g.6651442G>A	ENST00000299441.3:c.4583C>T	0.64		7	4		11	10042	2023-10-21
Uterine Corpus Endometrial Carcinoma (TCGA, PanCancer Atlas)	TCGA-DF-A2KU-01	Endometrial Cancer	Uterine Endometrioid Carcinoma	V420A	OncoKB: NA;CIViC: NA;MyCancerGenome: not present;CancerHotspot: no;3DHotspot: no	MutationAssessor: impact: neutral, score: 0.525;SIFT: impact: tolerated, score: 0.35;Polyphen-2: impact: benign, score: 0.357	Missense_Mutation	SNP	Diploid	1	.	.	.	11	6661586	6661586	A	G	11:g.6661586A>G	ENST00000299441.3:c.1259T>C	0.37		15	26		29	10042	2023-02-21
Uterine Corpus Endometrial Carcinoma (TCGA, PanCancer Atlas)	TCGA-DI-A1BU-01	Endometrial Cancer	Uterine Mixed Endometrial Carcinoma	P12H	OncoKB: NA;CIViC: NA;MyCancerGenome: not present;CancerHotspot: no;3DHotspot: no	MutationAssessor: impact: neutral, score: 0.345;SIFT: impact: deleterious_low_confidence, score: 0.01;Polyphen-2: impact: benign, score: 0.237	Missense_Mutation	SNP	Diploid		.	.	.	11	6662810	6662810	G	T	11:g.6662810G>T	ENST00000299441.3:c.35C>A	0.34		23	44		29	7632	2023-02-21					55
Uterine Corpus Endometrial Carcinoma (TCGA, PanCancer Atlas)	TCGA-E6-A1LX-01	Endometrial Cancer	Uterine Endometrioid Carcinoma	A1214T	OncoKB: NA;CIViC: NA;MyCancerGenome: not present;CancerHotspot: no;3DHotspot: no	MutationAssessor: impact: neutral, score: -0.06;SIFT: impact: tolerated, score: 0.6;Polyphen-2: impact: benign, score: 0.005	Missense_Mutation	SNP	Diploid		.	.	.	11	6652882	6652882	C	T	11:g.6652882C>T	ENST00000299441.3:c.3640G>A	0.33		11	22		22	12694	2023-07-21					40
Uterine Corpus Endometrial Carcinoma (TCGA, PanCancer Atlas)	TCGA-EO-A22R-01	Endometrial Cancer	Uterine Endometrioid Carcinoma	A2241T	OncoKB: NA;CIViC: NA;MyCancerGenome: not present;CancerHotspot: no;3DHotspot: no	MutationAssessor: impact: neutral, score: 0.45;SIFT: impact: tolerated, score: 0.95;Polyphen-2: impact: benign, score: 0.07	Missense_Mutation	SNP	Diploid		.	.	.	11	6647161	6647161	C	T	11:g.6647161C>T	ENST00000299441.3:c.6721G>A	0.4		35	53		83	12771	17/21					56
Uterine Corpus Endometrial Carcinoma (TCGA, PanCancer Atlas)	TCGA-EO-A22R-01	Endometrial Cancer	Uterine Endometrioid Carcinoma	E1816*	OncoKB: NA;CIViC: NA;MyCancerGenome: not present;CancerHotspot: no;3DHotspot: no	MutationAssessor: NA;SIFT: NA;Polyphen-2: NA	Nonsense_Mutation	SNP	Diploid		.	.	.	11	6648824	6648824	C	A	11:g.6648824C>A	ENST00000299441.3:c.5446G>T	0.47		8	9		17	12771	14/21					56
Uterine Corpus Endometrial Carcinoma (TCGA, PanCancer Atlas)	TCGA-EO-A22T-01	Endometrial Cancer	Uterine Endometrioid Carcinoma	N1718D	OncoKB: NA;CIViC: NA;MyCancerGenome: not present;CancerHotspot: no;3DHotspot: no	MutationAssessor: impact: neutral, score: 0.545;SIFT: impact: deleterious, score: 0.05;Polyphen-2: impact: benign, score: 0.003	Missense_Mutation	SNP	Diploid		.	.	.	11	6650692	6650692	T	C	11:g.6650692T>C	ENST00000299441.3:c.5152A>G	0.06		5	78		90	993	2023-12-21					56
Uterine Corpus Endometrial Carcinoma (TCGA, PanCancer Atlas)	TCGA-EO-A22U-01	Endometrial Cancer	Uterine Endometrioid Carcinoma	G3064D	OncoKB: NA;CIViC: NA;MyCancerGenome: not present;CancerHotspot: no;3DHotspot: no	MutationAssessor: impact: medium, score: 2.48;SIFT: NA;Polyphen-2: NA	Missense_Mutation	SNP	Diploid		.	.	.	11	6643716	6643716	C	T	11:g.6643716C>T	ENST00000299441.3:c.9191G>A	0.46		21	25		24	13822	21/21					83
Uterine Corpus Endometrial Carcinoma (TCGA, PanCancer Atlas)	TCGA-EO-A22U-01	Endometrial Cancer	Uterine Endometrioid Carcinoma	S1265Y	OncoKB: NA;CIViC: NA;MyCancerGenome: not present;CancerHotspot: no;3DHotspot: no	MutationAssessor: impact: medium, score: 2.03;SIFT: impact: deleterious, score: 0.01;Polyphen-2: impact: possibly_damaging, score: 0.77	Missense_Mutation	SNP	Diploid		.	.	.	11	6652420	6652420	G	T	11:g.6652420G>T	ENST00000299441.3:c.3794C>A	0.1		4	36		26	13822	2023-09-21					83
Uterine Corpus Endometrial Carcinoma (TCGA, PanCancer Atlas)	TCGA-EO-A22U-01	Endometrial Cancer	Uterine Endometrioid Carcinoma	T1251I	OncoKB: NA;CIViC: NA;MyCancerGenome: not present;CancerHotspot: no;3DHotspot: no	MutationAssessor: impact: low, score: 1.065;SIFT: impact: deleterious, score: 0.01;Polyphen-2: impact: possibly_damaging, score: 0.752	Missense_Mutation	SNP	Diploid		.	.	.	11	6652562	6652562	G	A	11:g.6652562G>A	ENST00000299441.3:c.3752C>T	0.46		18	21		22	13822	2023-08-21					83
Uterine Corpus Endometrial Carcinoma (TCGA, PanCancer Atlas)	TCGA-EO-A22X-01	Endometrial Cancer	Uterine Endometrioid Carcinoma	E1692K	OncoKB: NA;CIViC: NA;MyCancerGenome: not present;CancerHotspot: no;3DHotspot: no	MutationAssessor: impact: neutral, score: -0.02;SIFT: impact: tolerated, score: 0.15;Polyphen-2: impact: benign, score: 0.035	Missense_Mutation	SNP	Diploid		.	.	.	11	6650770	6650770	C	T	11:g.6650770C>T	ENST00000299441.3:c.5074G>A	0.33		34	70		58	9421	2023-12-21					36
Uterine Corpus Endometrial Carcinoma (TCGA, PanCancer Atlas)	TCGA-EO-A3AU-01	Endometrial Cancer	Uterine Endometrioid Carcinoma	R2875W	OncoKB: NA;CIViC: NA;MyCancerGenome: not present;CancerHotspot: no;3DHotspot: no	MutationAssessor: impact: neutral, score: 0.345;SIFT: NA;Polyphen-2: NA	Missense_Mutation	SNP	Diploid		.	.	.	11	6644284	6644284	G	A	11:g.6644284G>A	ENST00000299441.3:c.8623C>T	0.29		6	15		15	669	21/21					72
Uterine Corpus Endometrial Carcinoma (TCGA, PanCancer Atlas)	TCGA-EO-A3AV-01	Endometrial Cancer	Uterine Endometrioid Carcinoma	S3059Y	OncoKB: NA;CIViC: NA;MyCancerGenome: not present;CancerHotspot: no;3DHotspot: no	MutationAssessor: impact: medium, score: 2.48;SIFT: NA;Polyphen-2: NA	Missense_Mutation	SNP	Diploid		.	.	.	11	6643731	6643731	G	T	11:g.6643731G>T	ENST00000299441.3:c.9176C>A	0.28		13	33		45	4097	21/21					51
Uterine Corpus Endometrial Carcinoma (TCGA, PanCancer Atlas)	TCGA-EO-A3KX-01	Endometrial Cancer	Uterine Endometrioid Carcinoma	L1967P	OncoKB: NA;CIViC: NA;MyCancerGenome: not present;CancerHotspot: no;3DHotspot: no	MutationAssessor: impact: low, score: 1.1;SIFT: impact: deleterious, score: 0;Polyphen-2: impact: probably_damaging, score: 0.942	Missense_Mutation	SNP	Diploid		.	.	.	11	6648370	6648370	A	G	11:g.6648370A>G	ENST00000299441.3:c.5900T>C	0.3		16	37		20	3201	14/21					80
Uterine Corpus Endometrial Carcinoma (TCGA, PanCancer Atlas)	TCGA-EO-A3KX-01	Endometrial Cancer	Uterine Endometrioid Carcinoma	A1074V	OncoKB: NA;CIViC: NA;MyCancerGenome: not present;CancerHotspot: no;3DHotspot: no	MutationAssessor: impact: medium, score: 3.1;SIFT: impact: deleterious, score: 0;Polyphen-2: impact: probably_damaging, score: 0.992	Missense_Mutation	SNP	Diploid		.	.	.	11	6653522	6653522	G	A	11:g.6653522G>A	ENST00000299441.3:c.3221C>T	0.57		40	30		26	3201	2023-06-21					80
Uterine Corpus Endometrial Carcinoma (TCGA, PanCancer Atlas)	TCGA-EO-A3KX-01	Endometrial Cancer	Uterine Endometrioid Carcinoma	P253R	OncoKB: NA;CIViC: NA;MyCancerGenome: not present;CancerHotspot: no;3DHotspot: no	MutationAssessor: impact: high, score: 4.735;SIFT: impact: deleterious, score: 0;Polyphen-2: impact: probably_damaging, score: 0.999	Missense_Mutation	SNP	Diploid		.	.	.	11	6662087	6662087	G	C	11:g.6662087G>C	ENST00000299441.3:c.758C>G	0.41		14	20		24	3201	2023-02-21					80
Uterine Corpus Endometrial Carcinoma (TCGA, PanCancer Atlas)	TCGA-EY-A1GI-01	Endometrial Cancer	Uterine Endometrioid Carcinoma	A1781S	OncoKB: NA;CIViC: NA;MyCancerGenome: not present;CancerHotspot: no;3DHotspot: no	MutationAssessor: impact: neutral, score: -0.105;SIFT: impact: tolerated, score: 0.44;Polyphen-2: impact: benign, score: 0.052	Missense_Mutation	SNP	Diploid		.	.	.	11	6649882	6649882	C	A	11:g.6649882C>A	ENST00000299441.3:c.5341G>T	0.38		21	35		79	4487	13/21					52
Uterine Corpus Endometrial Carcinoma (TCGA, PanCancer Atlas)	TCGA-EY-A1GI-01	Endometrial Cancer	Uterine Endometrioid Carcinoma	A252V	OncoKB: NA;CIViC: NA;MyCancerGenome: not present;CancerHotspot: no;3DHotspot: no	MutationAssessor: impact: low, score: 1.825;SIFT: impact: deleterious, score: 0.01;Polyphen-2: impact: probably_damaging, score: 0.986	Missense_Mutation	SNP	Diploid		.	.	.	11	6662090	6662090	G	A	11:g.6662090G>A	ENST00000299441.3:c.755C>T	0.35		8	15		35	4487	2023-02-21					52
Uterine Corpus Endometrial Carcinoma (TCGA, PanCancer Atlas)	TCGA-EY-A2OP-01	Endometrial Cancer	Uterine Endometrioid Carcinoma	E2808A	OncoKB: NA;CIViC: NA;MyCancerGenome: not present;CancerHotspot: no;3DHotspot: no	MutationAssessor: impact: medium, score: 2.585;SIFT: NA;Polyphen-2: NA	Missense_Mutation	SNP	Diploid		.	.	.	11	6644484	6644484	T	G	11:g.6644484T>G	ENST00000299441.3:c.8423A>C	0.31		4	9		21	449	21/21					63
Uterine Corpus Endometrial Carcinoma (TCGA, PanCancer Atlas)	TCGA-FI-A2D0-01	Endometrial Cancer	Uterine Endometrioid Carcinoma	T532M	OncoKB: NA;CIViC: NA;MyCancerGenome: not present;CancerHotspot: no;3DHotspot: no	MutationAssessor: impact: high, score: 3.595;SIFT: impact: deleterious, score: 0.02;Polyphen-2: impact: probably_damaging, score: 0.999	Missense_Mutation	SNP	Diploid		.	.	.	11	6661250	6661250	G	A	11:g.6661250G>A	ENST00000299441.3:c.1595C>T	0.2		11	44		89	6448	2023-02-21					55
Uterine Corpus Endometrial Carcinoma (TCGA, PanCancer Atlas)	TCGA-FI-A2D5-01	Endometrial Cancer	Uterine Endometrioid Carcinoma	A1527V	OncoKB: NA;CIViC: NA;MyCancerGenome: not present;CancerHotspot: no;3DHotspot: no	MutationAssessor: impact: neutral, score: 0.47;SIFT: impact: tolerated, score: 0.52;Polyphen-2: impact: benign, score: 0.055	Missense_Mutation	SNP	Diploid		.	.	.	11	6651445	6651445	G	A	11:g.6651445G>A	ENST00000299441.3:c.4580C>T	0.32		7	15		18	13853	2023-10-21					56
Uterine Corpus Endometrial Carcinoma (TCGA, PanCancer Atlas)	TCGA-FI-A2D5-01	Endometrial Cancer	Uterine Endometrioid Carcinoma	L1274F	OncoKB: NA;CIViC: NA;MyCancerGenome: not present;CancerHotspot: no;3DHotspot: no	MutationAssessor: impact: neutral, score: -0.255;SIFT: impact: tolerated, score: 0.17;Polyphen-2: impact: benign, score: 0	Missense_Mutation	SNP	Diploid		.	.	.	11	6652394	6652394	G	A	11:g.6652394G>A	ENST00000299441.3:c.3820C>T	0.52		22	20		47	13853	2023-09-21					56
Uterine Corpus Endometrial Carcinoma (TCGA, PanCancer Atlas)	TCGA-FI-A2D5-01	Endometrial Cancer	Uterine Endometrioid Carcinoma	E689G	OncoKB: NA;CIViC: NA;MyCancerGenome: not present;CancerHotspot: no;3DHotspot: no	MutationAssessor: impact: low, score: 1.19;SIFT: impact: tolerated, score: 0.38;Polyphen-2: impact: probably_damaging, score: 0.968	Missense_Mutation	SNP	Diploid	2	.	.	.	11	6655172	6655172	T	C	11:g.6655172T>C	ENST00000299441.3:c.2066A>G	0.28		13	34		46	13853	2023-04-21					56
Uterine Corpus Endometrial Carcinoma (TCGA, PanCancer Atlas)	TCGA-FI-A2F4-01	Endometrial Cancer	Uterine Endometrioid Carcinoma	A1342V	OncoKB: NA;CIViC: NA;MyCancerGenome: not present;CancerHotspot: no;3DHotspot: no	MutationAssessor: impact: neutral, score: 0.53;SIFT: impact: tolerated, score: 0.4;Polyphen-2: impact: benign, score: 0.003	Missense_Mutation	SNP	Diploid		.	.	.	11	6652000	6652000	G	A	11:g.6652000G>A	ENST00000299441.3:c.4025C>T	0.42		5	7		11	1906	2023-10-21					64
Uterine Corpus Endometrial Carcinoma (TCGA, PanCancer Atlas)	TCGA-PG-A917-01	Endometrial Cancer	Uterine Endometrioid Carcinoma	P1627Q	OncoKB: NA;CIViC: NA;MyCancerGenome: not present;CancerHotspot: no;3DHotspot: no	MutationAssessor: impact: medium, score: 3.105;SIFT: impact: deleterious, score: 0.02;Polyphen-2: impact: possibly_damaging, score: 0.882	Missense_Mutation	SNP	Diploid		.	.	.	11	6651058	6651058	G	T	11:g.6651058G>T	ENST00000299441.3:c.4880C>A	0.26		5	14		32	715	2023-11-21					74
Uterine Corpus Endometrial Carcinoma (TCGA, PanCancer Atlas)	TCGA-QS-A5YQ-01	Endometrial Cancer	Uterine Endometrioid Carcinoma	R3185W	OncoKB: NA;CIViC: NA;MyCancerGenome: not present;CancerHotspot: no;3DHotspot: no	MutationAssessor: impact: medium, score: 2.83;SIFT: NA;Polyphen-2: NA	Missense_Mutation	SNP	Diploid		.	.	.	11	6643354	6643354	G	A	11:g.6643354G>A	ENST00000299441.3:c.9553C>T	0.53		8	7		29	933	21/21					55
Endometrial Carcinoma (CPTAC, Cell 2020)	C3L-01257	Endometrial Carcinoma	Endometrial Carcinoma	R235Gfs*9	OncoKB: NA;CIViC: NA;MyCancerGenome: not present;CancerHotspot: no;3DHotspot: no	MutationAssessor: NA;SIFT: NA;Polyphen-2: NA	Frame_Shift_Del	DEL	Diploid	1	NA	NA	.	11	6662142	6662142	G	-	11:g.6662142del	ENST00000299441.3:c.703del	0.39	0.0059	51	81	1	168	416	2023-02-21					71	17.11	0.98	0.0141507	0.0006	0	0.00647164	0	0.145159	0.0707006	0.279896	0	0	0	0	0.0276403	0
Endometrial Carcinoma (CPTAC, Cell 2020)	C3L-00361	Endometrial Carcinoma	Endometrial Carcinoma	V1580M	OncoKB: NA;CIViC: NA;MyCancerGenome: not present;CancerHotspot: no;3DHotspot: no	MutationAssessor: impact: medium, score: 3.275;SIFT: impact: deleterious, score: 0;Polyphen-2: impact: possibly_damaging, score: 0.882	Missense_Mutation	SNP	Diploid		NA	NA	.	11	6651287	6651287	C	T	11:g.6651287C>T	ENST00000299441.3:c.4738G>A	0.49		17	18		23	521	2023-10-21					64	42.98	0.3	0	0.0056395	0.0094618	0.0001	0.0007	0.00708505	0.0128295	0.058648	0	0.0277451	0.0047186	0	0.00268185	0.0001
Endometrial Carcinoma (CPTAC, Cell 2020)	C3L-00586	Endometrial Carcinoma	Endometrial Carcinoma	R1951C	OncoKB: NA;CIViC: NA;MyCancerGenome: not present;CancerHotspot: no;3DHotspot: no	MutationAssessor: impact: low, score: 1.385;SIFT: impact: deleterious, score: 0.01;Polyphen-2: impact: probably_damaging, score: 0.939	Missense_Mutation	SNP	Diploid		NA	NA	.	11	6648419	6648419	G	A	11:g.6648419G>A	ENST00000299441.3:c.5851C>T	0.11		16	131		180	10919	14/21					50	21.45	0.64	0	0.0235525	0	0.0047804	0.00163853	0.0363274	0.0572582	0.110486	0	0	0	0.00624729	0.0135144	0
Endometrial Carcinoma (CPTAC, Cell 2020)	C3L-01744	Endometrial Carcinoma	Endometrial Carcinoma	A841T	OncoKB: NA;CIViC: NA;MyCancerGenome: not present;CancerHotspot: no;3DHotspot: no	MutationAssessor: impact: low, score: 1.05;SIFT: impact: tolerated, score: 0.38;Polyphen-2: impact: benign, score: 0.055	Missense_Mutation	SNP	Diploid	1	NA	NA	.	11	6654222	6654222	C	T	11:g.6654222C>T	ENST00000299441.3:c.2521G>A	0.45	0.0063	73	88	1	159	1020	2023-06-21					62	46.45	0.61	0	0.00669145	0.00731062	0.0007	0.0112236	0	0.0295845	0.13705	0.0308568	0	0.0276187	0	0.00204528	0.0220968
Endometrial Carcinoma (CPTAC, Cell 2020)	C3L-01282	Endometrial Carcinoma	Endometrial Carcinoma	A605T	OncoKB: NA;CIViC: NA;MyCancerGenome: not present;CancerHotspot: no;3DHotspot: no	MutationAssessor: impact: medium, score: 2.825;SIFT: impact: deleterious, score: 0.02;Polyphen-2: impact: probably_damaging, score: 0.977	Missense_Mutation	SNP	Diploid	1	NA	NA	.	11	6655522	6655522	C	T	11:g.6655522C>T	ENST00000299441.3:c.1813G>A	0.31		17	37		51	800	2023-03-21					64	31.96	0.83	0	0.00888982	0.00299652	0	0.016383	0.0272047	0.0700488	0.168158	0	0.0793007	0.0238897	0	0.0538597	0
Endometrial Carcinoma (CPTAC, Cell 2020)	C3N-00335	Endometrial Carcinoma	Endometrial Carcinoma	S1548L	OncoKB: NA;CIViC: NA;MyCancerGenome: not present;CancerHotspot: no;3DHotspot: no	MutationAssessor: impact: low, score: 1.92;SIFT: impact: deleterious, score: 0;Polyphen-2: impact: possibly_damaging, score: 0.9	Missense_Mutation	SNP	Diploid		NA	NA	.	11	6651382	6651382	G	A	11:g.6651382G>A	ENST00000299441.3:c.4643C>T	0.23		24	82		88	967	2023-10-21					57	29.52	0.79	0	0.037397	0	0	0	0.0422933	0.0774661	0.174081	0.0363582	0	0.0004	0.00911363	0.0353471	0.0153151
Endometrial Carcinoma (CPTAC, Cell 2020)	C3L-01311	Endometrial Carcinoma	Endometrial Carcinoma	E1610K	OncoKB: NA;CIViC: NA;MyCancerGenome: not present;CancerHotspot: no;3DHotspot: no	MutationAssessor: impact: medium, score: 3.375;SIFT: impact: deleterious, score: 0;Polyphen-2: impact: probably_damaging, score: 0.999	Missense_Mutation	SNP	Diploid	1	NA	NA	.	11	6651110	6651110	C	T	11:g.6651110C>T	ENST00000299441.3:c.4828G>A	0.06		14	215		219	2293	2023-11-21					55	37.11	0.65	0	0.00579888	0	0.00338715	0.0009	0.0311633	0.076749	0.104518	0.00807533	0	0	0	0.05454	0
Endometrial Carcinoma (CPTAC, Cell 2020)	C3L-00586	Endometrial Carcinoma	Endometrial Carcinoma	D2269N	OncoKB: NA;CIViC: NA;MyCancerGenome: not present;CancerHotspot: no;3DHotspot: no	MutationAssessor: impact: medium, score: 2.11;SIFT: impact: deleterious, score: 0;Polyphen-2: impact: probably_damaging, score: 0.996	Missense_Mutation	SNP	Diploid	1	NA	NA	.	11	6646885	6646885	C	T	11:g.6646885C>T	ENST00000299441.3:c.6805G>A	0.07		9	128		162	10919	18/21					50	21.45	0.64	0	0.0235525	0	0.0047804	0.00163853	0.0363274	0.0572582	0.110486	0	0	0	0.00624729	0.0135144	0
Endometrial Carcinoma (CPTAC, Cell 2020)	C3L-00586	Endometrial Carcinoma	Endometrial Carcinoma	E3040D	OncoKB: NA;CIViC: NA;MyCancerGenome: not present;CancerHotspot: no;3DHotspot: no	MutationAssessor: impact: medium, score: 2.16;SIFT: NA;Polyphen-2: NA	Missense_Mutation	SNP	Diploid		NA	NA	.	11	6643787	6643787	C	A	11:g.6643787C>A	ENST00000299441.3:c.9120G>T	0.1		6	57		93	10919	21/21					50	21.45	0.64	0	0.0235525	0	0.0047804	0.00163853	0.0363274	0.0572582	0.110486	0	0	0	0.00624729	0.0135144	0
Endometrial Carcinoma (CPTAC, Cell 2020)	C3L-00586	Endometrial Carcinoma	Endometrial Carcinoma	G2511V	OncoKB: NA;CIViC: NA;MyCancerGenome: not present;CancerHotspot: no;3DHotspot: no	MutationAssessor: impact: neutral, score: -0.205;SIFT: NA;Polyphen-2: NA	Missense_Mutation	SNP	Diploid		NA	NA	.	11	6645375	6645375	C	A	11:g.6645375C>A	ENST00000299441.3:c.7532G>T	0.05		8	151		187	10919	21/21					50	21.45	0.64	0	0.0235525	0	0.0047804	0.00163853	0.0363274	0.0572582	0.110486	0	0	0	0.00624729	0.0135144	0
Endometrial Carcinoma (CPTAC, Cell 2020)	C3L-00586	Endometrial Carcinoma	Endometrial Carcinoma	R1672*	OncoKB: NA;CIViC: NA;MyCancerGenome: not present;CancerHotspot: no;3DHotspot: no	MutationAssessor: NA;SIFT: NA;Polyphen-2: NA	Nonsense_Mutation	SNP	Diploid		NA	NA	.	11	6650924	6650924	G	A	11:g.6650924G>A	ENST00000299441.3:c.5014C>T	0.1	0.0031	30	257	1	322	10919	2023-11-21					50	21.45	0.64	0	0.0235525	0	0.0047804	0.00163853	0.0363274	0.0572582	0.110486	0	0	0	0.00624729	0.0135144	0
Endometrial Carcinoma (CPTAC, Cell 2020)	C3L-00601	Endometrial Carcinoma	Endometrial Carcinoma	T349N	OncoKB: NA;CIViC: NA;MyCancerGenome: not present;CancerHotspot: no;3DHotspot: no	MutationAssessor: impact: low, score: 1.055;SIFT: impact: tolerated, score: 0.06;Polyphen-2: impact: probably_damaging, score: 0.984	Missense_Mutation	SNP	Diploid		NA	NA	.	11	6661799	6661799	G	T	11:g.6661799G>T	ENST00000299441.3:c.1046C>A	0.12		26	197		198	3279	2023-02-21					57	25.03	0.53	0	0.0312976	0	0.00446126	0	0.0269425	0.0297969	0.0753055	0.00112674	0	0	0	0.0279314	0
Endometrial Carcinoma (CPTAC, Cell 2020)	C3L-01311	Endometrial Carcinoma	Endometrial Carcinoma	D1850N	OncoKB: NA;CIViC: NA;MyCancerGenome: not present;CancerHotspot: no;3DHotspot: no	MutationAssessor: impact: medium, score: 2.91;SIFT: impact: deleterious, score: 0;Polyphen-2: impact: probably_damaging, score: 0.996	Missense_Mutation	SNP	Diploid		NA	NA	.	11	6648722	6648722	C	T	11:g.6648722C>T	ENST00000299441.3:c.5548G>A	0.31		105	238		325	2293	14/21					55	37.11	0.65	0	0.00579888	0	0.00338715	0.0009	0.0311633	0.076749	0.104518	0.00807533	0	0	0	0.05454	0
Endometrial Carcinoma (CPTAC, Cell 2020)	C3N-00151	Endometrial Carcinoma	Endometrial Carcinoma	P1231S	OncoKB: NA;CIViC: NA;MyCancerGenome: not present;CancerHotspot: no;3DHotspot: no	MutationAssessor: impact: low, score: 1.79;SIFT: impact: tolerated, score: 0.16;Polyphen-2: impact: benign, score: 0.108	Missense_Mutation	SNP	Diploid		NA	NA	.	11	6652623	6652623	G	A	11:g.6652623G>A	ENST00000299441.3:c.3691C>T	0.31		109	246		252	8348	2023-08-21					60	27.1	0.84	0	0.124379	0.00500995	0	0	0.0595351	0.0790149	0.0829191	0.0198947	0.0185925	0	0.031273	0	0
Endometrial Carcinoma (CPTAC, Cell 2020)	C3N-00850	Endometrial Carcinoma	Endometrial Carcinoma	A2955T	OncoKB: NA;CIViC: NA;MyCancerGenome: not present;CancerHotspot: no;3DHotspot: no	MutationAssessor: impact: low, score: 1.81;SIFT: NA;Polyphen-2: NA	Missense_Mutation	SNP	Diploid		NA	NA	.	11	6644044	6644044	C	T	11:g.6644044C>T	ENST00000299441.3:c.8863G>A	0.32		69	145		241	382	21/21					65	28.84	0.84	0	0	0	0.0002	0	0.0950291	0.0669897	0.174224	0	0.0209472	0.00262956	0	0.0488613	0
[truncated: 203 more columns]
